# Supplementary material for: Optimizing facility location, sizing, and growth time for a cultivated resource: A case study in coral aquaculture
Source: PLoS One. 2023 Mar 15;18(3):e0282668. doi: 10.1371/journal.pone.0282668 (PMC10016709; doi:10.1371/journal.pone.0282668)
Supplement: S1 Dataset — (CSV) [file pone.0282668.s001.csv]

REEF_ID	REEF_SUB_ID	REEF_NAME	REEF_AREA	LAT_DEG	LAT_MIN	LONG_DEG	LONG_MIN	GAZ_NAME	REEF_CLASS	FULLREEF_ID	G_SECTION	A_SECTOR	SHELF	LONG_DD	LAT_DD	AIMS_REEF_NAME
10299	S	10299S	250	10	46.5	143	6	10-299		10299S	FN	CG		143.1	-10.775	10299S
10313	S	SEXTANT REEF	1	10	41.5	142	33	SEXTANT ROCK		10313S	FN	CG		142.55	-10.691667	SEXTANT REEF
10314	S	IDA REEF	190	10	42.5	142	34	IDA ISLAND		10314S	FN	CG		142.566667	-10.708333	IDA REEF
10315	S	SANA REEF	1	10	42	142	36	SANA ROCK		10315S	FN	CG		142.6	-10.7	SANA REEF
10316	S	TREE REEF	10	10	42	142	36	TREE ISLET		10316S	FN	CG		142.6	-10.7	TREE REEF
10317	S	BRUSH ISLET REEF	10	10	42.5	142	36	BRUSH ISLET		10317S	FN	CG		142.6	-10.708333	BRUSH ISLET REEF
10318	A	ALBANY ISLAND REEF (NO 1)	120	10	42.8	142	35.8	ALBANY ISLAND A		10318A	FN	CG		142.596667	-10.713333	ALBANY ISLAND REEF (NO 1)
10318	B	ALBANY ISLAND REEF (NO 2)	60	10	43.5	142	37	ALBANY ISLAND B		10318B	FN	CG		142.616667	-10.725	ALBANY ISLAND REEF (NO 2)
10318	C	ALBANY ISLAND REEF (NO 3)	40	10	45	142	37.5	ALBANY ISLAND C		10318C	FN	CG		142.625	-10.75	ALBANY ISLAND REEF (NO 3)
10318	D	ALBANY ISLAND REEF (NO 4)	40	10	44	142	36.5	ALBANY ISLAND D		10318D	FN	CG		142.608333	-10.733333	ALBANY ISLAND REEF (NO 4)
10319	S	PITT ROCK	10	10	44	142	37.5	PITT ROCK		10319S	FN	CG		142.625	-10.733333	PITT ROCK
10320	S	MAI REEF	120	10	43.5	142	37.5	MAI ISLET		10320S	FN	CG		142.625	-10.725	MAI REEF
10321	S	ALBANY ROCK REEF	10	10	43	142	38	ALBANY ROCK		10321S	FN	CG		142.633333	-10.716667	ALBANY ROCK REEF
10322	S	NORTH BROTHER REEF	10	10	42	142	40.5	NORTH BROTHER ROCK		10322S	FN	CG		142.675	-10.7	NORTH BROTHER REEF
10323	S	MIDDLE BROTHER REEF	60	10	43	142	41	MIDDLE BROTHER ISLET		10323S	FN	CG		142.683333	-10.716667	MIDDLE BROTHER REEF
10324	S	SOUTH BROTHER REEF	20	10	43.5	142	41.5	SOUTH BROTHER ROCK		10324S	FN	CG		142.691667	-10.725	SOUTH BROTHER REEF
10325	S	NORTH LEDGE	940	10	40.5	142	44.5	NORTH LEDGE		10325S	FN	CG		142.741667	-10.675	NORTH LEDGE
10326	S	MEGGI-DAMUN REEF	560	10	41	142	47	MEGGI-DAMUN		10326S	FN	CG		142.783333	-10.683333	MEGGI-DAMUN REEF
10327	S	SOUTH LEDGE	3690	10	43	142	44.5	SOUTH LEDGE		10327S	FN	CG		142.741667	-10.716667	SOUTH LEDGE
10328	S	ULFA REEF	20	10	45.5	142	37	ULFA ROCK		10328S	FN	CG		142.616667	-10.758333	ULFA REEF
10329	S	ARIEL BANK	20	10	46	142	37.5	ARIEL BANK		10329S	FN	CG		142.625	-10.766667	ARIEL BANK
10330	S	10330S	20	10	46.5	142	35.5	10-330		10330S	FN	CG		142.591667	-10.775	10330S
10331	S	HARRINGTON SHOAL	120	10	48	142	42.5	HARRINGTON SHOAL		10331S	FN	CG		142.708333	-10.8	HARRINGTON SHOAL
10332	S	10332S	60	10	49.5	142	34.5	10-332		10332S	FN	CG		142.575	-10.825	10332S
10333	S	10333S	60	10	50	142	35	10-333		10333S	FN	CG		142.583333	-10.833333	10333S
10334	S	FOUR FATHOM PATCHES	90	10	49	142	41	FOUR FATHOM PATCHES		10334S	FN	CG		142.683333	-10.816667	FOUR FATHOM PATCHES
10335	S	HARRINGTON REEF	190	10	49	142	43.5	HARRINGTON		10335S	FN	CG		142.725	-10.816667	HARRINGTON REEF
10336	S	WYBORN REEF	1690	10	49.5	142	46	WYBORN	PLANAR	10336S	FN	CG	I	142.766667	-10.825	WYBORN REEF
10337	S	10337S	80	10	48.5	142	56	10-337		10337S	FN	CG		142.933333	-10.808333	10337S
10338	S	WOMER REEF	250	10	48	142	59	10-338		10338S	FN	CG		142.983333	-10.8	WOMER REEF
10339	S	BREWIS REEF	20	10	53.2	142	42	BREWIS ISLAND		10339S	FN	CG		142.7	-10.886667	BREWIS REEF
10340	S	TURTLE ISLAND REEF(10340)	20	10	53.5	142	42.1	TURTLE ISLAND (10340)		10340S	FN	CG		142.701667	-10.891667	TURTLE ISLAND REEF(10340)
10341	S	SHORTLAND REEF	190	10	54	142	46.5	SHORTLAND		10341S	FN	CG		142.775	-10.9	SHORTLAND REEF
10342	S	TROCHUS REEF	250	10	55	142	38	TROCHUS ISLAND		10342S	FN	CG		142.633333	-10.916667	TROCHUS REEF
10343	A	TURTLE HEAD ISLAND REEF (NO 1)	30	10	56	142	42.5	TURTLE HEAD ISLAND A		10343A	FN	CG		142.708333	-10.933333	TURTLE HEAD ISLAND REEF (NO 1)
10343	B	TURTLE HEAD ISLAND REEF (NO 2)	60	10	57	142	42.5	TURTLE HEAD ISLAND B		10343B	FN	CG		142.708333	-10.95	TURTLE HEAD ISLAND REEF (NO 2)
10344	S	TERN REEF(10344)	60	10	59.5	142	46	TERN ISLAND (10344)		10344S	NA	CG		142.766667	-10.991667	TERN REEF(10344)
10348	S	10348S	120	10	41	143	15	10-348		10348S	FN	CG		143.25	-10.683333	10348S
10349	S	10349S	940	10	42	143	26	10-349		10349S	FN	CG		143.433333	-10.7	10349S
10350	S	10350S	190	10	41.5	143	28	10-350		10350S	FN	CG		143.466667	-10.691667	10350S
10351	S	10351S	500	10	44	143	11.5	10-351	PLANAR	10351S	FN	CG	M	143.191667	-10.733333	10351S
10352	S	10352S	310	10	44	143	20	10-352	PLANAR	10352S	FN	CG	M	143.333333	-10.733333	10352S
10353	S	10353S	0	10	45	143	5.5	10-353		10353S	FN	CG		143.091667	-10.75	10353S
10354	S	10354S	100	10	45	143	22	10-354		10354S	FN	CG		143.366667	-10.75	10354S
10355	S	10355S	380	10	45.5	143	20	10-355		10355S	FN	CG		143.333333	-10.758333	10355S
10356	S	10356S	160	10	46.5	143	24.5	10-356		10356S	FN	CG		143.408333	-10.775	10356S
10357	S	10357S	120	10	48	143	21	10-357		10357S	FN	CG		143.35	-10.8	10357S
10358	S	10358S	80	10	50	143	19.5	10-358		10358S	FN	CG		143.325	-10.833333	10358S
10359	S	10359S	190	10	50.5	143	21	10-359		10359S	FN	CG		143.35	-10.841667	10359S
10360	S	10360S	80	10	50.5	143	18	10-360		10360S	FN	CG		143.3	-10.841667	10360S
10361	S	10361S	60	10	50.5	143	24	10-361		10361S	FN	CG		143.4	-10.841667	10361S
10362	S	10362S	120	10	51	143	14.5	10-362		10362S	FN	CG		143.241667	-10.85	10362S
10363	S	10363S	150	10	53	143	14	10-363		10363S	FN	CG		143.233333	-10.883333	10363S
10364	S	10364S	120	10	53.5	143	12.5	10-364		10364S	FN	CG		143.208333	-10.891667	10364S
10365	S	LINDA REEF	120	10	54	143	10.5	LINDA		10365S	FN	CG		143.175	-10.9	LINDA REEF
10366	S	10366S	100	10	53.5	143	17.5	10-366		10366S	FN	CG		143.291667	-10.891667	10366S
10367	S	10367S	120	10	54.5	143	23.5	10-367		10367S	FN	CG		143.391667	-10.908333	10367S
10368	S	10368S	100	10	55	143	19	10-368		10368S	FN	CG		143.316667	-10.916667	10368S
10369	S	10369S	190	10	55.5	143	18	10-369		10369S	FN	CG		143.3	-10.925	10369S
10370	S	10370S	80	10	56	143	13.5	10-370		10370S	FN	CG		143.225	-10.933333	10370S
10371	S	10371S	120	10	57	143	14.5	10-371		10371S	FN	CG		143.241667	-10.95	10371S
10372	S	10372S	80	10	57	143	9.5	10-372		10372S	FN	CG		143.158333	-10.95	10372S
10373	S	10373S	80	10	57	143	8	10-373		10373S	FN	CG		143.133333	-10.95	10373S
10374	S	10374S	340	10	56	143	22	10-374		10374S	FN	CG		143.366667	-10.933333	10374S
10375	A	10375A		10	58	143	24	10-375		10375A	FN	CG		143.4	-10.966667	10375A
10375	B	10375B		10	58	143	26	10-375		10375B	FN	CG		143.433333	-10.966667	10375B
10376	S	10376S	120	10	59	143	7.5	10-376		10376S	FN	CG		143.125	-10.983333	10376S
10381	S	10381S	750	10	41	143	58	10-381		10381S	FN	CG		143.966667	-10.683333	10381S
10382	S	10382S	1720	10	40.5	143	46.5	10-382		10382S	FN	CG		143.775	-10.675	10382S
10384	S	10384S	620	10	42.5	143	59	10-384		10384S	FN	CG		143.983333	-10.708333	10384S
10385	S	10385S	310	10	43	143	57.5	10-385		10385S	FN	CG		143.958333	-10.716667	10385S
10386	S	10386S	720	10	43.5	143	59	10-386	CRESCENTIC	10386S	FN	CG	O	143.983333	-10.725	10386S
10387	S	10387S	120	10	42	143	31	10-387		10387S	FN	CG		143.516667	-10.7	10387S
10388	A	10388A	80	10	42	143	31	10-388		10388A	NA	CG		143.516667	-10.7	10388A
10388	B	10388B	60	10	42	143	32	10-388		10388B	NA	CG		143.533333	-10.7	10388B
10389	S	10389S	250	10	44	143	57.5	10-389		10389S	FN	CG		143.958333	-10.733333	10389S
10390	S	10390S	120	10	44	143	58.5	10-390		10390S	FN	CG		143.975	-10.733333	10390S
10391	S	TRIANGLE REEF(10391)	1880	10	45.5	143	59.5	TRIANGLE	CRESCENTIC	10391S	FN	CG	O	143.991667	-10.758333	TRIANGLE REEF(10391)
10392	S	10392S	9500	10	45	143	36	10-392		10392S	FN	CG		143.6	-10.75	10392S
10393	S	10393S	1809	10	44	143	44	10-393		10393S	FN	CG		143.733333	-10.733333	10393S
10394	S	10394S	120	10	46.5	143	30	10-394		10394S	FN	CG		143.5	-10.775	10394S
10395	S	10395S	1500	10	47	143	41.5	10-395		10395S	FN	CG		143.691667	-10.783333	10395S
10396	S	10396S	230	10	46.5	143	43	10-396		10396S	FN	CG		143.716667	-10.775	10396S
10398	S	10398S	439	10	46	143	58.5	10-398		10398S	FN	CG		143.975	-10.766667	10398S
10399	S	10399S	620	10	47	143	59.5	10-399		10399S	FN	CG		143.991667	-10.783333	10399S
10400	S	10400S	120	10	47.5	143	59.5	10-400		10400S	FN	CG		143.991667	-10.791667	10400S
10401	S	10401S	150	10	47.5	143	47	10-401		10401S	FN	CG		143.783333	-10.791667	10401S
10402	S	10402S	380	10	48.5	144	0.5	10-402		10402S	FN	CG		144.008333	-10.808333	10402S
10403	S	10403S	250	10	49.5	144	0	10-403		10403S	FN	CG		144	-10.825	10403S
10404	S	10404S	50	10	49	143	49	10-404		10404S	FN	CG		143.816667	-10.816667	10404S
10405	S	10405S	50	10	49	143	50	10-405		10405S	FN	CG		143.833333	-10.816667	10405S
10406	S	10406S	439	10	50.5	144	1	10-406		10406S	FN	CG		144.016667	-10.841667	10406S
10407	S	10407S	120	10	51.5	143	59	10-407		10407S	FN	CG		143.983333	-10.858333	10407S
10408	S	10408S	190	10	51	143	39	10-408		10408S	FN	CG		143.65	-10.85	10408S
10409	A	10409A		10	51.5	143	42.5	10-409		10409A	FN	CG		143.708333	-10.858333	10409A
10409	B	10409B		10	51	143	45	10-409		10409B	FN	CG		143.75	-10.85	10409B
10409	C	10409C		10	53.5	143	45	10-409		10409C	FN	CG		143.75	-10.891667	10409C
10410	S	10410S	150	10	51.5	143	47.5	10-410		10410S	FN	CG		143.791667	-10.858333	10410S
10411	A	10411A		10	48.5	143	28.5	10-411		10411A	FN	CG		143.475	-10.808333	10411A
10411	B	10411B		10	51.5	143	36.5	10-411		10411B	FN	CG		143.608333	-10.858333	10411B
10411	C	10411C		10	53.5	143	40	10-411		10411C	FN	CG		143.666667	-10.891667	10411C
10411	D	10411D		10	53.5	143	45	10-411		10411D	FN	CG		143.75	-10.891667	10411D
10412	S	10412S	0	10	53	144	1	10-412		10412S	FN	CG		144.016667	-10.883333	10412S
10413	S	10413S	80	10	54	143	33.5	10-413		10413S	FN	CG		143.558333	-10.9	10413S
10414	S	10414S	690	10	55	144	1.5	10-414		10414S	FN	CG		144.025	-10.916667	10414S
10415	S	10415S	190	10	54	143	34.5	10-415		10415S	FN	CG		143.575	-10.9	10415S
10416	A	10416A		10	57	144	1	10-416		10416A	FN	CG		144.016667	-10.95	10416A
10416	B	10416B		10	58	144	2	10-416		10416B	FN	CG		144.033333	-10.966667	10416B
10417	A	10417A		10	52.5	143	28	10-417		10417A	FN	CG		143.466667	-10.875	10417A
10417	B	10417B		10	54.5	143	31	10-417		10417B	FN	CG		143.516667	-10.908333	10417B
10417	C	10417C		10	54.5	143	32	10-417		10417C	FN	CG		143.533333	-10.908333	10417C
10417	D	10417D		10	56.5	143	28	10-417		10417D	FN	CG		143.466667	-10.941667	10417D
10417	E	10417E		10	56.5	143	30.5	10-417		10417E	FN	CG		143.508333	-10.941667	10417E
10418	A	10418A		11	0	144	2	10-418		10418A	FN	CG		144.033333	-11	10418A
10418	B	10418B		10	59.5	144	1.5	10-418		10418B	FN	CG		144.025	-10.991667	10418B
10419	S	10419S	190	11	0	144	0.5	10-419		10419S	FN	CG		144.008333	-11	10419S
10420	S	10420S	310	11	1	144	0	10-420		10420S	FN	CG		144	-11.016667	10420S
10421	S	10421S		10	59.5	143	22	10-421		10421S	FN	CG		143.366667	-10.991667	10421S
10422	S	10422S		10	59	143	18	10-422		10422S	FN	CG		143.3	-10.983333	10422S
10428	S	10428S		10	49.5	144	0	10-428		10428S				144	-10.825	10428S
10429	S	10429S		10	43.4	142	34	10-429		10429S				142.566667	-10.723333	10429S
10430	S	10430S		10	43.8	142	34.7	10-430		10430S				142.578333	-10.73	10430S
10431	S	10431S		10	47.7	142	34.8	10-431		10431S				142.58	-10.795	10431S
10432	S	10432S		10	49.7	142	33.5	10-432		10432S				142.558333	-10.828333	10432S
10433	S	10433S		10	44.5	142	35.9	10-433		10433S				142.598333	-10.741667	10433S
10434	S	10434S		10	45.5	142	36.3	10-434		10434S				142.605	-10.758333	10434S
10701	S	10701S		0	0	0	0	10-701		10701S				0	0	10701S
10702	S	10702S		0	0	0	0	10-702		10702S				0	0	10702S
10703	S	10703S		0	0	0	0	10-703		10703S				0	0	10703S
10704	S	10704S		0	0	0	0	10-704		10704S				0	0	10704S
10705	S	10705S		0	0	0	0	10-705		10705S				0	0	10705S
10706	S	10706S		0	0	0	0	10-706		10706S				0	0	10706S
10707	S	10707S		0	0	0	0	10-707		10707S				0	0	10707S
10708	S	10708S		0	0	0	0	10-708		10708S				0	0	10708S
10709	S	10709S		0	0	0	0	10-709		10709S				0	0	10709S
10710	S	10710S		0	0	0	0	10-710		10710S				0	0	10710S
11001	S	ARNOLD REEF	80	11	0.5	142	59.5	ARNOLD ISLET		11001S	FN	CG		142.991667	-11.008333	ARNOLD REEF
11002	S	THOMSON ISLET REEF	10	11	1.5	142	45.5	THOMSON ISLAND		11002S	NA	CG		142.758333	-11.025	THOMSON ISLET REEF
11003	S	11003S	200	11	4.5	142	47.5	11-003		11003S	FN	CG		142.791667	-11.075	11003S
11004	S	GILMORE BANK	20	11	9.5	142	50	GILMORE BANK		11004S	FN	CG		142.833333	-11.158333	GILMORE BANK
11005	S	11005S	30	11	11.5	142	48.5	11-005		11005S	FN	CG		142.808333	-11.191667	11005S
11006	S	11006S	10	11	12	142	48.5	11-006		11006S	FN	CG		142.808333	-11.2	11006S
11007	S	11007S	20	11	14	142	49.5	11-007		11007S	FN	CG		142.825	-11.233333	11007S
11008	S	11008S	120	11	15	142	49	11-008		11008S	FN	CG		142.816667	-11.25	11008S
11009	S	BUSHY ISLAND REEF	190	11	15	142	52	BUSHY ISLAND		11009S	FN	CG		142.866667	-11.25	BUSHY ISLAND REEF
11010	S	CAIRNCROSS ISLETS REEF	250	11	14.5	142	56	CAIRNCROSS ISLETS		11010S	FN	CG		142.933333	-11.241667	CAIRNCROSS ISLETS REEF
11011	S	11011S	20	11	17.5	142	49.5	11-011		11011S	FN	CG		142.825	-11.291667	11011S
11012	S	11012S	30	11	22.5	142	52	11-012		11012S	FN	CG		142.866667	-11.375	11012S
11013	S	HALFWAY ISLET REEF	210	11	23	142	58	HALFWAY ISLET		11013S	FN	CG		142.966667	-11.383333	HALFWAY ISLET REEF
11014	S	PEARN REEF	30	11	26.5	142	56	PEARN ROCK		11014S	FN	CG		142.933333	-11.441667	PEARN REEF
11015	S	11015S	40	11	26	142	50.5	11-015		11015S	FN	CG		142.841667	-11.433333	11015S
11016	S	MCSWEENEY REEF	340	11	1.5	143	15	MCSWEENEY		11016S	FN	CG	M	143.25	-11.025	McSweeney Reef
11017	S	11017S	280	11	1.5	143	19.5	11-017		11017S	FN	CG		143.325	-11.025	11017S
11018	S	11018S	280	11	2	143	20.5	11-018		11018S	FN	CG		143.341667	-11.033333	11018S
11019	S	11019S	80	11	1	143	28	11-019		11019S	FN	CG		143.466667	-11.016667	11019S
11020	S	11020S	100	11	2.5	143	22	11-020		11020S	FN	CG		143.366667	-11.041667	11020S
11021	S	11021S	80	11	3.5	143	22	11-021		11021S	FN	CG		143.366667	-11.058333	11021S
11022	S	11022S	3560	11	3.5	143	28.5	11-022		11022S	FN	CG		143.475	-11.058333	11022S
11023	S	11023S	250	11	4.5	143	23.5	11-023		11023S	FN	CG		143.391667	-11.075	11023S
11024	S	11024S	1840	11	5	143	18.5	11-024		11024S	FN	CG		143.308333	-11.083333	11024S
11025	S	11025S	1440	11	4	143	5.5	CHRISTMAS		11025S	FN	CG		143.091667	-11.066667	11025S
11026	S	SINCLAIR REEF	210	11	7	143	1.5	SINCLAIR ISLET		11026S	FN	CG		143.025	-11.116667	SINCLAIR REEF
11027	S	11027S	20	11	7.5	143	0	11-027		11027S	FN	CG		143	-11.125	11027S
11028	S	11028S	660	11	6	143	29	11-028		11028S	FN	CG		143.483333	-11.1	11028S
11029	S	MONSOON REEF	190	11	8	143	15.5	MONSOON		11029S	FN	CG	M	143.258333	-11.133333	Monsoon Reef
11030	S	11030S	4750	11	8.5	143	26	11-030		11030S	FN	CG		143.433333	-11.141667	11030S
11031	S	11031S	1250	11	9	143	14.5	11-031		11031S	FN	CG		143.241667	-11.15	11031S
11032	S	11032S	250	11	9.5	143	25	11-032		11032S	FN	CG		143.416667	-11.158333	11032S
11033	A	11033A	680	11	11	143	24	11-033		11033A	FN	CG		143.4	-11.183333	11033A
11033	B	11033B	190	11	12	143	23.5	11-033		11033B	FN	CG		143.391667	-11.2	11033B
11034	S	11034S	1280	11	10.5	143	6	11-034		11034S	FN	CG		143.1	-11.175	11034S
11035	S	MILMAN-APLIN REEF	560	11	11	143	2	MILMAN/APLIN ISLETS		11035S	FN	CG		143.033333	-11.183333	MILMAN-APLIN REEF
11036	S	PARSONS REEF	250	11	11.5	143	12.5	PARSONS		11036S	FN	CG		143.208333	-11.191667	PARSONS REEF
11037	S	COLLETTE REEF	3060	11	13	143	19.5	COLLETTE		11037S	FN	CG		143.325	-11.216667	COLLETTE REEF
11038	S	DOUGLAS ISLET REEF	250	11	14	143	0	DOUGLAS ISLET (11038)		11038S	FN	CG		143	-11.233333	DOUGLAS ISLET REEF
11039	S	11039S	680	11	14	143	15.5	11-039		11039S	FN	CG		143.258333	-11.233333	11039S
11040	S	11040S	190	11	16	143	9	11-040		11040S	FN	CG		143.15	-11.266667	11040S
11041	A	11041A	40	11	17	143	2	11-041		11041A	FN	CG		143.033333	-11.283333	11041A
11041	B	11041B	60	11	17	143	3	11-041		11041B	FN	CG		143.05	-11.283333	11041B
11042	S	11042S	470	11	17.5	143	12.5	11-042		11042S	FN	CG		143.208333	-11.291667	11042S
11043	S	ONSLOW REEF	40	11	17.5	143	16.5	ONSLOW		11043S	FN	CG		143.275	-11.291667	ONSLOW REEF
11044	S	WILDS SHOAL	6190	11	16.5	143	21.5	WILDS SHOAL		11044S	FN	CG		143.358333	-11.275	WILDS SHOAL
11045	S	11045S	810	11	16	143	28.5	11-045		11045S	FN	CG		143.475	-11.266667	11045S
11046	S	11046S	40	11	19	143	8	11-046		11046S	FN	CG		143.133333	-11.316667	11046S
11047	S	11047S	310	11	20.5	143	8	11-047		11047S	FN	CG		143.133333	-11.341667	11047S
11048	S	TURNING POINT PATCHES	12060	11	20.5	143	28	TURNING POINT PATCHES		11048S	FN	CG		143.466667	-11.341667	TURNING POINT PATCHES
11049	S	11049S	310	11	21.5	143	20	11-049		11049S	FN	CG	M	143.333333	-11.358333	Reef 11-049	1
11050	S	11050S	0	11	22.5	143	10	11-050		11050S	FN	CG		143.166667	-11.375	11050S
11051	S	11051S	80	11	22	143	4.5	11-051		11051S	FN	CG		143.075	-11.366667	11051S
11052	S	CHOLMONDELEY REEF	180	11	23	143	4.5	CHOLMONDELEY ISLET		11052S	FN	CG		143.075	-11.383333	CHOLMONDELEY REEF
11053	S	JARDINE REEF	120	11	23	143	2	JARDINE ISLET		11053S	FN	CG		143.033333	-11.383333	JARDINE REEF
11054	S	11054S	970	11	26	143	10	11-054		11054S	FN	CG		143.166667	-11.433333	11054S
11055	S	WALLACE ISLET REEF	400	11	27	143	2.5	WALLACE ISLET (11055)		11055S	FN	CG	I	143.041667	-11.45	WALLACE ISLET REEF
11056	A	11056A	4060	11	31	143	21.5	11-056		11056A	FN	CG		143.358333	-11.516667	11056A
11056	B	11056B	9810	11	29	143	16	11-056		11056B	FN	CG		143.266667	-11.483333	11056B
11056	C	11056C	10630	11	23.5	143	17.5	11-056		11056C	FN	CG		143.291667	-11.391667	11056C
11056	D	11056D	1859	11	25.5	143	26.5	11-056		11056D	FN	CG		143.441667	-11.425	11056D
11057	S	COCHIN REEF	1030	11	27	143	22.5	11-057		11057S	FN	CG		143.375	-11.45	COCHIN REEF
11058	S	PARKINSON REEF	190	11	28	143	7.5	11-058		11058S	FN	CG		143.125	-11.466667	PARKINSON REEF
11059	S	MONKMAN REEF	810	11	28	143	9.5	11-059		11059S	FN	CG		143.158333	-11.466667	MONKMAN REEF
11060	S	11060S	190	11	29	143	4.5	11-060		11060S	FN	CG		143.075	-11.483333	11060S
11061	S	LITTLE BOYDONG REEF	250	11	29	143	2.5	LITTLE BOYDONG IT	PLANAR	11061S	FN	CG	I	143.041667	-11.483333	LITTLE BOYDONG REEF
11062	S	BOYDONG ISLAND REEF	340	11	29.5	143	1.5	BOYDONG IS	PLANAR	11062S	FN	CG	I	143.025	-11.491667	BOYDONG ISLAND REEF
11063	S	11063S	5560	11	1	143	35	11-063		11063S	FN	CG		143.583333	-11.016667	11063S
11064	S	11064S	6880	11	4	143	35	11-064		11064S	FN	CG		143.583333	-11.066667	11064S
11065	S	11065S	1709	11	7.5	143	34.5	11-065		11065S	FN	CG		143.575	-11.125	11065S
11066	S	11066S	310	11	9.5	143	40.5	11-066		11066S	FN	CG		143.675	-11.158333	11066S
11067	S	11067S	1970	11	10	143	33.5	11-067		11067S	FN	CG		143.558333	-11.166667	11067S
11068	S	11068S	1310	11	12.5	143	35	11-068		11068S	FN	CG		143.583333	-11.208333	11068S
11069	S	11069S	3500	11	12.5	143	44.5	11-069		11069S	FN	CG		143.741667	-11.208333	11069S
11070	S	MACLENNAN REEF	12810	11	16	143	44	11-070		11070S	FN	CG		143.733333	-11.266667	MACLENNAN REEF
11071	S	11071S	5500	11	15	143	32.5	11-071		11071S	FN	CG		143.541667	-11.25	11071S
11072	S	11072S	50	11	16.5	143	59	11-072		11072S	FN	CG		143.983333	-11.275	11072S
11073	S	11073S	50	11	16.5	144	0	11-073		11073S	FN	CG		144	-11.275	11073S
11074	S	11074S	60	11	17	143	59.5	11-074		11074S	FN	CG		143.991667	-11.283333	11074S
11075	S	11075S	40	11	17	143	58	11-075		11075S	FN	CG		143.966667	-11.283333	11075S
11076	S	11076S	20	11	18	143	58	11-076		11076S	FN	CG		143.966667	-11.3	11076S
11077	S	11077S	310	11	18.5	143	57	11-077		11077S	FN	CG		143.95	-11.308333	11077S
11078	S	11078S	20	11	19	143	58	11-078		11078S	FN	CG		143.966667	-11.316667	11078S
11079	S	11079S	810	11	18	143	30	11-079		11079S	FN	CG		143.5	-11.3	11079S
11080	A	11080A	1000	11	18	143	39.5	11-080		11080A	FN	CG		143.658333	-11.3	11080A
11080	B	11080B	2190	11	18	143	41.5	11-080		11080B	FN	CG		143.691667	-11.3	11080B
11081	S	11081S	190	11	20	143	56.5	11-081		11081S	FN	CG		143.941667	-11.333333	11081S
11082	S	11082S	60	11	20.5	143	56	11-082		11082S	FN	CG		143.933333	-11.341667	11082S
11083	S	11083S	10	11	21	143	56.5	11-083		11083S	FN	CG		143.941667	-11.35	11083S
11084	S	11084S	40	11	21	143	57.5	11-084		11084S	FN	CG		143.958333	-11.35	11084S
11085	S	11085S	20	11	21	143	56	11-085		11085S	FN	CG		143.933333	-11.35	11085S
11086	S	11086S	10	11	21	143	56.5	11-086		11086S	FN	CG		143.941667	-11.35	11086S
11087	S	11087S	250	11	21.5	143	56.5	11-087		11087S	FN	CG		143.941667	-11.358333	11087S
11088	S	11088S	80	11	22	143	56.5	11-088		11088S	FN	CG		143.941667	-11.366667	11088S
11089	A	11089A	30	11	22.5	143	57.5	11-089		11089A	FN	CG		143.958333	-11.375	11089A
11089	B	11089B	120	11	22.5	143	56.5	11-089		11089B	FN	CG		143.941667	-11.375	11089B
11090	S	11090S	240	11	20	143	34.5	11-090		11090S	FN	CG		143.575	-11.333333	11090S
11091	S	11091S	120	11	23	143	56.5	11-091		11091S	FN	CG		143.941667	-11.383333	11091S
11092	S	11092S	2810	11	22.5	143	42.5	11-092		11092S	FN	CG		143.708333	-11.375	11092S
11093	S	11093S	380	11	24	143	45.5	MACLENNAN CAY		11093S	FN	CG		143.758333	-11.4	11093S
11094	S	11094S	20	11	23.5	143	56.5	11-094		11094S	FN	CG		143.941667	-11.391667	11094S
11095	S	11095S	10	11	24	143	57	11-095		11095S	FN	CG		143.95	-11.4	11095S
11096	S	11096S	20	11	24.5	143	57	11-096		11096S	FN	CG		143.95	-11.408333	11096S
11097	S	11097S	40	11	25	143	56.5	11-097		11097S	FN	CG		143.941667	-11.416667	11097S
11098	S	RISK REEF	500	11	25	143	45.5	BRIERLY		11098S	FN	CG		143.758333	-11.416667	RISK REEF
11099	S	11099S	6439	11	25	143	33	11-099		11099S	FN	CG		143.55	-11.416667	11099S
11100	S	SHADWELL REEF	380	11	27	143	45	MCGILLIVRAY		11100S	FN	CG		143.75	-11.45	SHADWELL REEF
11101	S	11101S	750	11	27.5	143	31	11-101		11101S	FN	CG		143.516667	-11.458333	11101S
11102	S	11102S	260	11	27.5	143	57	11-102		11102S	FN	CG		143.95	-11.458333	11102S
11103	S	INDEFATIGABLE REEF	1560	11	28	143	38.5	11-103		11103S	FN	CG		143.641667	-11.466667	INDEFATIGABLE REEF
11104	S	11104S	1659	11	28	143	42.5	11-104		11104S	FN	CG		143.708333	-11.466667	11104S
11105	S	11105S	0	11	28	143	54.5	11-105		11105S	FN	CG		143.908333	-11.466667	11105S
11106	S	11106S	120	11	29	143	55.5	11-106		11106S	FN	CG		143.925	-11.483333	11106S
11107	S	11107S	190	11	29	143	59	11-107		11107S	FN	CG		143.983333	-11.483333	11107S
11108	S	11108S	30	11	28	143	52.5	11-108		11108S	FN	CG		143.875	-11.466667	11108S
11109	S	11109S	310	11	29.5	143	54	11-109		11109S	FN	CG		143.9	-11.491667	11109S
11110	S	11110S	120	11	29	143	50	11-110		11110S	FN	CG		143.833333	-11.483333	11110S
11111	S	11111S	3000	11	29.5	143	33	11-111		11111S	FN	CG		143.55	-11.491667	11111S
11112	S	11112S	120	11	1.5	143	59.5	11-112		11112S	FN	CG		143.991667	-11.025	11112S
11113	S	11113S	310	11	2	144	1.5	11-113		11113S	FN	CG		144.025	-11.033333	11113S
11114	S	11114S	150	11	2.5	144	1	11-114		11114S	FN	CG		144.016667	-11.041667	11114S
11115	S	11115S	310	11	3	144	2	11-115		11115S	FN	CG		144.033333	-11.05	11115S
11116	S	11116S	80	11	4	144	2.5	11-116		11116S	FN	CG		144.041667	-11.066667	11116S
11117	S	11117S	810	11	6	144	3	11-117		11117S	FN	CG		144.05	-11.1	11117S
11118	A	11118A	120	11	8	144	2.5	11-118		11118A	FN	CG		144.041667	-11.133333	11118A
11118	B	11118B	20	11	8.5	144	1.5	11-118		11118B	FN	CG		144.025	-11.141667	11118B
11119	S	11119S	1000	11	9	144	4	11-119		11119S	FN	CG		144.066667	-11.15	11119S
11120	S	11120S	190	11	11.5	144	3.5	11-120		11120S	FN	CG		144.058333	-11.191667	11120S
11121	S	11121S	190	11	12	144	2.5	11-121		11121S	FN	CG		144.041667	-11.2	11121S
11122	S	11122S	190	11	12.5	144	2.5	11-122		11122S	FN	CG		144.041667	-11.208333	11122S
11123	S	11123S	120	11	13	144	3	11-123		11123S	FN	CG		144.05	-11.216667	11123S
11124	S	11124S	20	11	13.5	144	3	11-124		11124S	FN	CG		144.05	-11.225	11124S
11125	S	STARK REEF	1310	11	15.5	144	3.5	11-125		11125S	FN	CG		144.058333	-11.258333	STARK REEF
11126	A	11126A		11	16	144	0.5	11-126		11126A	FN	CG		144.008333	-11.266667	11126A
11126	B	11126B		11	16.5	144	1	11-126		11126B	FN	CG		144.016667	-11.275	11126B
11127	S	11127S		11	15.5	144	1	11-127		11127S	FN	CG		144.016667	-11.258333	11127S
11128	S	11128S	190	11	16.5	144	1.5	11-128		11128S	FN	CG		144.025	-11.275	11128S
11129	S	11129S	120	11	16.5	144	2.5	11-129		11129S	FN	CG		144.041667	-11.275	11129S
11130	S	MOULTER REEF	500	11	25.5	144	0.5	PANDORA (11130)		11130S	FN	CG		144.008333	-11.425	MOULTER REEF
11131	S	SAUNDERS REEF	2750	11	30	144	3.5	11-131		11131S	FN	CG		144.058333	-11.5	SAUNDERS REEF
11132	S	HUNTER REEFS	380	11	31	142	52	HUNTERS		11132S	FN	CG		142.866667	-11.516667	HUNTER REEFS
11133	S	11133S	439	11	34	142	50.5	11-133		11133S	NA	CG		142.841667	-11.566667	11133S
11134	S	PIRIE REEF	60	11	35.5	142	54	PIRIE ISLET		11134S	FN	CG		142.9	-11.591667	PIRIE REEF
11135	S	11135S	80	11	37.5	142	51.5	11-135		11135S	NA	CG		142.858333	-11.625	11135S
11136	S	HANNIBAL ISLANDS REEF	250	11	35.5	142	56	HANNIBAL ISLETS		11136S	FN	CG		142.933333	-11.591667	HANNIBAL ISLANDS REEF
11137	S	11137S	80	11	39	142	54.5	11-137		11137S	FN	CG		142.908333	-11.65	11137S
11138	S	MACARTHUR ISLANDS REEF	390	11	44	142	59	MACARTHUR ISLANDS		11138S	FN	CG		142.983333	-11.733333	MACARTHUR ISLANDS REEF
11139	S	11139S	730	11	45.5	142	58	11-139		11139S	FN	CG		142.966667	-11.758333	11139S
11140	S	11140S	150	11	46	142	53.5	11-140		11140S	FN	CG		142.891667	-11.766667	11140S
11141	S	11141S	190	11	46	142	55	11-141		11141S	FN	CG		142.916667	-11.766667	11141S
11142	S	11142S	500	11	46	142	56.5	11-142		11142S	FN	CG		142.941667	-11.766667	11142S
11143	S	11143S	30	11	46	142	57	11-143		11143S	FN	CG		142.95	-11.766667	11143S
11144	S	11144S	40	11	47	142	52.5	11-144		11144S	FN	CG		142.875	-11.783333	11144S
11145	S	11145S	380	11	48	142	51.5	11-145		11145S	FN	CG		142.858333	-11.8	11145S
11146	S	NIGGER HEAD REEF	60	11	47.5	142	56	NIGGERHEAD		11146S	FN	CG		142.933333	-11.791667	NIGGER HEAD REEF
11147	S	11147S	120	11	48	142	54	11-147		11147S	FN	CG		142.9	-11.8	11147S
11148	S	11148S	60	11	49.5	142	53.5	11-148		11148S	FN	CG		142.891667	-11.825	11148S
11149	S	11149S	1180	11	51	142	53	11-149		11149S	FN	CG		142.883333	-11.85	11149S
11150	S	11150S	40	11	50.5	142	56	11-150		11150S	FN	CG		142.933333	-11.841667	11150S
11151	S	11151S	80	11	51.5	142	59.5	11-151		11151S	FN	CG		142.991667	-11.858333	11151S
11152	S	11152S	750	11	53	142	55	11-152		11152S	FN	CG		142.916667	-11.883333	11152S
11153	S	11153S	30	11	53	142	58	11-153		11153S	FN	CG		142.966667	-11.883333	11153S
11154	S	11154S	190	11	31	143	5	11-154		11154S	FN	CG		143.083333	-11.516667	11154S
11155	S	11155S	2250	11	32	143	10	11-155		11155S	FN	CG		143.166667	-11.533333	11155S
11156	S	WIZARD REEF	2000	11	33	143	1	WIZARD	PLANAR	11156S	FN	CG	I	143.016667	-11.55	WIZARD REEF
11157	S	11157S	9310	11	32.5	143	30.5	11-157		11157S	FN	CG		143.508333	-11.541667	11157S
11158	S	11158S	630	11	35	143	14	11-158		11158S	FN	CG		143.233333	-11.583333	11158S
11159	S	11159S	1500	11	35.5	143	11	11-159		11159S	FN	CG		143.183333	-11.591667	11159S
11160	S	11160S	4560	11	35	143	25.5	11-160		11160S	FN	CG		143.425	-11.583333	11160S
11161	S	VIKING REEF	310	11	35.5	143	0.5	VIKING		11161S	FN	CG		143.008333	-11.591667	VIKING REEF
11162	S	11162S	250	11	36	143	17.5	11-162		11162S	FN	CG	M	143.291667	-11.6	Reef 11-162	1
11163	S	11163S	0	11	37	143	32	11-163		11163S	FN	CG		143.533333	-11.616667	11163S
11164	S	11164S	8940	11	41.5	143	26	11-164		11164S	FN	CG		143.433333	-11.691667	11164S
11165	S	THRUSH REEF	630	11	42.5	143	11.5	THRUSH		11165S	FN	CG		143.191667	-11.708333	THRUSH REEF
11166	S	FORWOOD REEF	80	11	44	143	15	FORWOOD		11166S	FN	CG		143.25	-11.733333	FORWOOD REEF
11167	S	BIRD ISLANDS REEF (NORTH)	120	11	46	143	5	BIRD IS'S	PLANAR	11167S	FN	CG	I	143.083333	-11.766667	Bird Islands North	1
11168	S	FAIRWAY REEF	1	11	45	143	14.5	FAIRWAY		11168S	FN	CG		143.241667	-11.75	FAIRWAY REEF
11169	S	BIRD ISLANDS REEF (SOUTH)	80	11	47	143	5	11-169	PLANAR	11169S	FN	CG	I	143.083333	-11.783333	BIRD ISLANDS REEF (SOUTH)
11170	S	CHIMMO SHOAL	20	11	47.5	143	15	CHIMMO SHOAL		11170S	FN	CG		143.25	-11.791667	CHIMMO SHOAL
11171	S	GUTHRAY REEF	80	11	47.5	143	16	GUTHRAY		11171S	FN	CG		143.266667	-11.791667	GUTHRAY REEF
11172	S	11172S	20	11	48.5	143	0	11-172		11172S	FN	CG		143	-11.808333	11172S
11173	S	COCKBURN REEF	30130	11	50.5	143	20.5	COCKBURN		11173S	FN	CG		143.341667	-11.841667	COCKBURN REEF
11174	S	MAGRA REEF	120	11	51.5	143	17	MAGRA ISLET		11174S	FN	CG		143.283333	-11.858333	MAGRA REEF
11175	S	11175S	10	11	52	143	18	11-175		11175S	FN	CG		143.3	-11.866667	11175S
11176	S	RODNEY REEF	190	11	54	143	6.5	RODNEY ISLAND		11176S	FN	CG		143.108333	-11.9	RODNEY REEF
11177	S	11177S	120	11	54.5	143	7.5	11-177		11177S	FN	CG		143.125	-11.908333	11177S
11178	S	COCKBURN PATCH	40	11	55	143	20	COCKBURN PATCH		11178S	FN	CG		143.333333	-11.916667	COCKBURN PATCH
11179	S	ERLANGEN PATCH	20	11	55	143	21	ERLANGEN PATCH		11179S	FN	CG		143.35	-11.916667	ERLANGEN PATCH
11180	S	PALUMA SHOAL	40	11	55	143	18.5	PALUMA SHOAL		11180S	FN	CG		143.308333	-11.916667	PALUMA SHOAL
11181	S	SUNDAY REEF	120	11	55.5	143	12.5	SUNDAY ISLAND		11181S	NA	CG		143.208333	-11.925	SUNDAY REEF
11182	S	BREMNER SHOAL	30	11	57	143	13	BREMNER SHOAL		11182S	NA	CG		143.216667	-11.95	BREMNER SHOAL
11183	S	OUTER REEF	10	11	56.5	143	14.5	OUTER		11183S	FN	CG		143.241667	-11.941667	OUTER REEF
11184	A	QUEUE REEF	20340	11	56	143	22	QUEUE		11184A	FN	CG	M	143.366667	-11.933333	QUEUE REEF
11184	B	WRECK REEF	439	11	57	143	26	WRECK		11184B	FN	CG	M	143.433333	-11.95	WRECK REEF
11184	C1	SIR CHARLES HARDY ISLANDS (1)	300	11	54.5	143	28	SIR CHARLES HARDY (1)	FRINGING	11184C1	FN	CG	M	143.466667	-11.908333	Sir Charles Hardy Islands North	1
11184	C2	SIR CHARLES HARDY ISLANDS (2)	300	11	54.5	143	28	SIR CHARLES HARDY (2)	FRINGING	11184C2	FN	CG	M	143.466667	-11.908333	Sir Charles Hardy Islands South	1
11185	S	NOB REEF	30	11	57	143	16	NOB ISLAND		11185S	FN	CG		143.266667	-11.95	NOB REEF
11186	S	11186S	120	11	57.5	143	16.5	11-186		11186S	FN	CG		143.275	-11.958333	11186S
11187	S	HARVEY REEF	120	11	58.5	143	16	HARVEY ISLAND		11187S	FN	CG		143.266667	-11.975	HARVEY REEF
11188	S	CLERKE REEF	100	11	58.5	143	17	CLERKE ISLAND		11188S	FN	CG		143.283333	-11.975	CLERKE REEF
11189	S	PERRY REEF	50	11	58.5	143	15.5	PERRY ISLAND		11189S	FN	CG		143.258333	-11.975	PERRY REEF
11190	A	CAPE GRENVILLE REEF (NO 1)	90	11	57.5	143	14	CAPE GRENVILLE A		11190A	FN	CG		143.233333	-11.958333	CAPE GRENVILLE REEF (NO 1)
11190	B	CAPE GRENVILLE REEF (NO 2)	40	11	59	143	14	CAPE GRENVILLE B		11190B	FN	CG		143.233333	-11.983333	CAPE GRENVILLE REEF (NO 2)
11190	C	CAPE GRENVILLE REEF (NO 3)	60	11	59	143	13.5	CAPE GRENVILLE C		11190C	FN	CG		143.225	-11.983333	CAPE GRENVILLE REEF (NO 3)
11191	S	HICKS REEF(11191)	120	11	59	143	16.5	HICKS ISLAND		11191S	FN	CG		143.275	-11.983333	HICKS REEF(11191)
11192	S	MIDDLE REEF(11192)	10	11	59	143	15.5	MIDDLE (11192)		11192S	FN	CG		143.258333	-11.983333	MIDDLE REEF(11192)
11193	A	TWIN REEFS (NORTH)	1	11	59.5	143	16	TWINS (A) (11193A)		11193A	FN	CG		143.266667	-11.991667	TWIN REEFS (NORTH)
11193	B	TWIN REEFS (SOUTH)	1	12	0	143	16	TWINS (B) (11193B)		11193B	FN	CG		143.266667	-12	TWIN REEFS (SOUTH)
11194	S	GORE REEF	60	11	59.3	143	15.2	GORE ISLAND		11194S	FN	CG		143.253333	-11.988333	GORE REEF
11195	S	SOUTH REEF	190	12	0	143	14.5	SOUTH		11195S	FN	CG		143.241667	-12	SOUTH REEF
11196	S	11196S	10	11	30	143	56.5	11-196		11196S	FN	CG		143.941667	-11.5	11196S
11197	S	11197S	120	11	30.5	143	50.5	11-197		11197S	FN	CG		143.841667	-11.508333	11197S
11198	S	11198S	30	11	31	143	48.5	11-198		11198S	FN	CG		143.808333	-11.516667	11198S
11199	S	11199S	30	11	31	143	47.5	11-199		11199S	FN	CG		143.791667	-11.516667	11199S
11200	S	SIDDONS REEF	1630	11	30.5	143	38.5	11-200		11200S	FN	CG		143.641667	-11.508333	SIDDONS REEF
11201	S	11201S	190	11	32	143	50.5	11-201		11201S	FN	CG		143.841667	-11.533333	11201S
11202	S	11202S	40	11	31.5	143	51	11-202		11202S	FN	CG		143.85	-11.525	11202S
11203	S	11203S	120	11	32	143	50	11-203		11203S	FN	CG		143.833333	-11.533333	11203S
11204	S	11204S	40	11	32.5	143	50.5	11-204		11204S	FN	CG		143.841667	-11.541667	11204S
11205	S	11205S	190	11	31.5	143	53.5	11-205		11205S	FN	CG		143.891667	-11.525	11205S
11206	S	11206S	190	11	31	143	57	11-206		11206S	FN	CG		143.95	-11.516667	11206S
11207	S	11207S	250	11	32	143	52.5	11-207		11207S	FN	CG		143.875	-11.533333	11207S
11208	A	11208A	50	11	33	143	50	11-208		11208A	FN	CG		143.833333	-11.55	11208A
11208	B	11208B	10	11	33.5	143	50.5	11-208		11208B	FN	CG		143.841667	-11.558333	11208B
11209	S	11209S	30	11	33	143	51.5	11-209		11209S	FN	CG		143.858333	-11.55	11209S
11210	A	11210A	30	11	34	143	50.5	11-210		11210A	FN	CG		143.841667	-11.566667	11210A
11210	B	11210B	40	11	34	143	51	11-210		11210B	FN	CG		143.85	-11.566667	11210B
11211	S	PEARSON REEF	310	11	34	143	43	PEARSON (formerly Forty Winks)	LAGOONAL	11211S	FN	CG	M	143.716667	-11.566667	Pearson Reef
11212	S	JUKES REEF	100	11	35	143	50	JUKES		11212S	FN	CG		143.833333	-11.583333	JUKES REEF
11213	S	11213S	40	11	35	143	30.5	11-213		11213S	FN	CG		143.508333	-11.583333	11213S
11214	S	BOWLES REEF	1320	11	37.5	143	41.5	11-214		11214S	FN	CG		143.691667	-11.625	BOWLES REEF
11215	S	11215S	20	11	37.5	143	51	11-215		11215S	FN	CG		143.85	-11.625	11215S
11216	S	11216S	0	11	39.5	143	35	11-216		11216S	FN	CG		143.583333	-11.658333	11216S
11217	S	11217S	6939	11	41.5	143	33.5	11-217		11217S	FN	CG		143.558333	-11.691667	11217S
11218	S	11218S	30	11	38.5	143	54	11-218		11218S	FN	CG		143.9	-11.641667	11218S
11219	S	11219S	20	11	40	143	53.5	11-219		11219S	FN	CG		143.891667	-11.666667	11219S
11220	S	11220S	20	11	42	143	53.5	11-220		11220S	FN	CG		143.891667	-11.7	11220S
11221	S	11221S	20	11	43.5	143	53	11-221		11221S	FN	CG		143.883333	-11.725	11221S
11222	S1	MIDDLE BANKS (1)		11	46	143	29	MIDDLE BANKS (1)	SUBMERGED/PATCHES	11222S1	FN	CG	M	143.483333	-11.766667	MIDDLE BANKS (1)
11222	S2	MIDDLE BANKS (2)		11	45.8	143	39.1	MIDDLE BANKS (2)	SUBMERGED/PATCHES	11222S2	FN	CG	M	143.651667	-11.763333	Middle Banks 2	1
11222	S3	MIDDLE BANKS B (3)		11	46.3	143	39.5	MIDDLE BANKS (3)	SUBMERGED/PATCHES	11222S3	FN	CG	M	143.658333	-11.771667	Middle Banks 3	1
11222	S4	MIDDLE BANKS C (4)		11	51.5	143	35.5	MIDDLE BANKS (4)	SUBMERGED/PATCHES	11222S4	FN	CG	M	143.591667	-11.858333	MIDDLE BANKS C (4)
11223	S	THREE REEFS	810	11	46	143	53	THREE REEFS	CRESCENTIC	11223S	FN	CG	O	143.883333	-11.766667	THREE REEFS
11224	S	11224S	10	11	47	143	51.5	11-224		11224S	FN	CG		143.858333	-11.783333	11224S
11225	S	11225S	60	11	47	143	51.5	11-225		11225S	FN	CG		143.858333	-11.783333	11225S
11226	S	11226S	30	11	48	143	51	11-226		11226S	FN	CG		143.85	-11.8	11226S
11227	S	11227S	30	11	48.5	143	51	11-227		11227S	FN	CG		143.85	-11.808333	11227S
11228	S	11228S	560	11	49	143	57.5	11-228		11228S	FN	CG		143.958333	-11.816667	11228S
11229	A	11229A	620	11	50	143	50	11229 (A)	RIBBON	11229A	FN	CG	O	143.833333	-11.833333	11229A
11229	B	11229B	190	11	51	143	49.5	11-229		11229B	FN	CG	O	143.825	-11.85	11229B
11230	S	11230S	50	11	51.5	143	48	11-230		11230S	FN	CG		143.8	-11.858333	11230S
11231	S	11231S	50	11	52	143	48.5	11-231		11231S	FN	CG		143.808333	-11.866667	11231S
11232	S	FIVE REEFS	250	11	52.5	143	49	FIVES		11232S	FN	CG		143.816667	-11.875	FIVE REEFS
11233	S	11233S	40	11	53.5	143	38.5	11233 (ASHMORE BANKS)		11233S	FN	CG		143.641667	-11.891667	11233S
11234	S	11234S	60	11	53.5	143	41	11234 (ASHMORE BANKS)		11234S	FN	CG		143.683333	-11.891667	11234S
11235	S	11235S	30	11	53	143	48	11-235		11235S	FN	CG		143.8	-11.883333	11235S
11236	S	11236S	250	11	54	143	49	11-236		11236S	FN	CG		143.816667	-11.9	11236S
11237	A	ASHMORE BANKS (1)	100	11	53.11	143	37.76	ASHMORE BANKS (1)	REEF PATCHES	11237A	FN	CG	M	143.629333	-11.885167	Ashmore Banks a	1
11237	B	ASHMORE BANKS (2)	100	11	52.8	143	42.59	ASHMORE BANKS (2)	REEF PATCHES	11237B	FN	CG	M	143.709833	-11.88	Ashmore Banks b	1
11237	C	ASHMORE BANKS (3)	100	11	55.6	143	41.29	ASHMORE BANKS (3)	REEF PATCHES	11237C	FN	CG	M	143.688167	-11.926667	Ashmore Banks c	1
11238	S	11238S	560	11	56	143	50	11-238		11238S	FN	CG		143.833333	-11.933333	11238S
11239	S	STAR REEF	230	11	57	143	50.5	STAR		11239S	FN	CG		143.841667	-11.95	STAR REEF
11240	S	YULE DETACHED REEF	1410	11	58	143	59	YULE DETACHED	LAGOONAL	11240S	FN	CG	O	143.983333	-11.966667	YULE DETACHED REEF
11241	S	JOB REEF	250	11	59	143	52	JOB		11241S	FN	CG		143.866667	-11.983333	JOB REEF
11242	S	11242S	10	12	0	143	53	11-242		11242S	FN	CG		143.883333	-12	11242S
11243	S	RAINE REEF	190	11	36	144	1.5	RAINE IS	PLANAR	11243S	FN	CG	O	144.025	-11.6	Raine Island	1
11244	A	GREAT DETACHED REEF (NO 1)	3940	11	41	144	1	GREAT DETACHED (A)	RIBBON	11244A	FN	CG	O	144.016667	-11.683333	GREAT DETACHED REEF (NO 1)
11244	B	GREAT DETACHED REEF (NO 2)	10440	11	47	144	3	GREAT DETACHED (B)	RIBBON	11244B	FN	CG	O	144.05	-11.783333	GREAT DETACHED REEF (NO 2)
11244	C	GREAT DETACHED REEF (NO 3)	1690	11	47	143	59.5	GREAT DETACHED (C)	RIBBON	11244C	FN	CG	O	143.991667	-11.783333	GREAT DETACHED REEF (NO 3)
11244	D	GREAT DETACHED REEF (NO 4)	2440	11	43.5	143	58	GREAT DETACHED D		11244D	FN	CG	O	143.966667	-11.725	GREAT DETACHED REEF (NO 4)
11245	S	11245S		11	32.5	144	0.5	11-245		11245S				144.008333	-11.541667	11245S
11246	S	PASSAGE REEF		11	58	143	14.6	PASSAGE		11246S				143.243333	-11.966667	PASSAGE REEF
11701	S	11701S		0	0	0	0	11-701		11701S				0	0	11701S
11702	S	11702S		0	0	0	0	11-702		11702S				0	0	11702S
11703	S	11703S		0	0	0	0	11-703		11703S				0	0	11703S
11704	S	11704S		0	0	0	0	11-704		11704S				0	0	11704S
11705	S	11705S		0	0	0	0	11-705		11705S				0	0	11705S
11706	S	11706S		0	0	0	0	11-706		11706S				0	0	11706S
11708	S	11708S		0	0	0	0	11-708		11708S				0	0	11708S
11709	S	11709S		0	0	0	0	11-709		11709S				0	0	11709S
11710	S	11710S		0	0	0	0	11-710		11710S				0	0	11710S
11711	S	11711S		0	0	0	0	11-711		11711S				0	0	11711S
11712	S	11712S		0	0	0	0	11-712		11712S				0	0	11712S
11713	S	11713S		0	0	0	0	11-713		11713S				0	0	11713S
11714	S	11714S		0	0	0	0	11-714		11714S				0	0	11714S
11715	S	11715S		0	0	0	0	11-715		11715S				0	0	11715S
11716	S	11716S		0	0	0	0	11-716		11716S				0	0	11716S
11717	S	11717S		0	0	0	0	11-717		11717S				0	0	11717S
11718	S	11718S		0	0	0	0	11-718		11718S				0	0	11718S
11719	S	11719S		0	0	0	0	11-719		11719S				0	0	11719S
11720	S	11720S		0	0	0	0	11-720		11720S				0	0	11720S
11721	S	11721S		0	0	0	0	11-721		11721S				0	0	11721S
11722	S	11722S		0	0	0	0	11-722		11722S				0	0	11722S
11723	S	11723S		0	0	0	0	11-723		11723S				0	0	11723S
11724	S	11724S		0	0	0	0	11-724		11724S				0	0	11724S
11725	S	11725S		0	0	0	0	11-725		11725S				0	0	11725S
11726	S	11726S		0	0	0	0	11-726		11726S				0	0	11726S
11727	S	11727S		0	0	0	0	11-727		11727S				0	0	11727S
11728	S	11728S		0	0	0	0	11-728		11728S				0	0	11728S
11729	S	11729S		0	0	0	0	11-729		11729S				0	0	11729S
11730	S	11730S		0	0	0	0	11-730		11730S				0	0	11730S
11731	S	11731S		0	0	0	0	11-731		11731S				0	0	11731S
11732	S	11732S		0	0	0	0	11-732		11732S				0	0	11732S
12001	S	HAGGERSTON REEF	439	12	2	143	18	HAGGERSTONE ISLAND		12001S	FN	CG		143.3	-12.033333	HAGGERSTON REEF
12002	S	BANNAN REEF	10	12	4	143	17.5	BANNAN		12002S	FN	CG		143.291667	-12.066667	BANNAN REEF
12003	S	MASON REEF	39310	12	7	143	26.5	MASON		12003S	FN	CG		143.441667	-12.116667	MASON REEF
12004	S	MOODY REEF	620	12	6	143	15.5	MOODY		12004S	FN	CG		143.258333	-12.1	MOODY REEF
12005	S	YOUNG REEF	20	12	7	143	13	YOUNG		12005S	FN	CG		143.216667	-12.116667	YOUNG REEF
12006	S	LAUREL REEF	190	12	8	143	16.5	LAUREL	PLANAR	12006S	FN	CG	I	143.275	-12.133333	LAUREL REEF
12007	S	NOMAD REEF	6160	12	9	143	21.5	NOMAD		12007S	FN	CG		143.358333	-12.15	NOMAD REEF
12008	S	TYRREL REEFS	190	12	11.5	143	6.5	TYRRELS		12008S	FN	CG		143.108333	-12.191667	TYRREL REEFS
12009	S	PICKARD REEF	150	12	14	143	8	PICKARD		12009S	FN	CG		143.133333	-12.233333	PICKARD REEF
12010	S	KAY REEF	750	12	14	143	17	KAY	PLANAR	12010S	FN	CG	I	143.283333	-12.233333	Kay Islet	1
12011	S	BEESLEY-BAIRD REEF	80	12	14.5	143	12.5	BEESLEY-BAIRD ISLETS		12011S	FN	CG		143.208333	-12.241667	BEESLEY-BAIRD REEF
12012	S	PIPER REEF	380	12	15	143	14	PIPER		12012S	FN	CG		143.233333	-12.25	PIPER REEF
12013	S	INSET REEF	190	12	14.5	143	16.5	INSET		12013S	FN	CG		143.275	-12.241667	INSET REEF
12014	S	HAZEL REEF	160	12	16	143	17.5	HAZEL		12014S	FN	CG		143.291667	-12.266667	HAZEL REEF
12015	S	ADA	1	12	17	143	7.5	ADA		12015S	FN	CG		143.125	-12.283333	ADA
12016	A	GALLON REEF	8560	12	18	143	21	GALLON		12016A	FN	CG	M	143.35	-12.3	GALLON REEF
12016	B	FORBES ISLANDS REEF	120	12	17.5	143	24.5	FORBES IS'S	FRINGING	12016B	FN	CG	M	143.408333	-12.291667	Forbes Islands	1
12016	C	12016C	30320	12	16	143	31.5	12-016		12016C	FN	CG	M	143.525	-12.266667	12016C
12017	S	LION REEF(12017)	40	12	18	143	11	LION (12017)		12017S	FN	CG		143.183333	-12.3	LION REEF(12017)
12018	S	DANIELL REEF	30	12	18.5	143	11.5	DANIELL		12018S	FN	CG		143.191667	-12.308333	DANIELL REEF
12019	S	NORTH PINT PATCH	30	12	19.5	143	20	NORTH PINT PATCH		12019S	FN	CG		143.333333	-12.325	NORTH PINT PATCH
12020	S	SOUTH PINT PATCH	30	12	21	143	21.5	SOUTH PINT PATCH		12020S	FN	CG		143.358333	-12.35	SOUTH PINT PATCH
12021	S	ANDREW REEF	60	12	21	143	14.5	ANDREW		12021S	NA	CG		143.241667	-12.35	ANDREW REEF
12022	S	12022S	620	12	22	143	13	12-022		12022S	NA	CG		143.216667	-12.366667	12022S
12023	S	KANGAROO SHOALS	80	12	23.5	143	16.5	KANGAROO SHOALS		12023S	NA	CG		143.275	-12.391667	KANGAROO SHOALS
12024	S	12024S	410	12	23	143	29	12-024		12024S	FN	CG		143.483333	-12.383333	12024S
12025	S	12025S	40	12	26	143	17	12-025		12025S	FN	CG		143.283333	-12.433333	12025S
12026	S	KEMP ROCKS REEF	0	12	26.5	143	21.5	KEMP ROCKS		12026S	FN	CG		143.358333	-12.441667	KEMP ROCKS REEF
12027	A	EEL REEF	11560	12	29	143	26.5	EEL		12027A	FN	CG	M	143.441667	-12.483333	EEL REEF
12027	B	QUOIN REEF(12027)	6500	12	24	143	32	QUOIN IS	FRINGING	12027B	FN	CG	M	143.533333	-12.4	Quoin Island	1
12027	C	FISON REEFS	1	12	24.5	143	29.5	FISON	FRINGING	12027C	FN	CG	M	143.491667	-12.408333	FISON REEFS
12028	S	12028S	10	12	0	143	53.5	12-028		12028S	FN	CG		143.891667	-12	12028S
12029	S	12029S	10	12	0	143	53.5	12-029		12029S	FN	CG		143.891667	-12	12029S
12030	S	12030S	51560	12	5.5	143	41	12-030		12030S	FN	CG		143.683333	-12.091667	12030S
12031	S	12031S	120	12	0.5	143	54.5	12-031		12031S	FN	CG		143.908333	-12.008333	12031S
12032	S	12032S	190	12	1	143	56.5	12-032		12032S	FN	CG		143.941667	-12.016667	12032S
12033	S	12033S	80	12	2.5	143	50	12-033		12033S	FN	CG		143.833333	-12.041667	12033S
12034	S	12034S	310	12	3	143	51	12-034		12034S	FN	CG		143.85	-12.05	12034S
12035	S	12035S	20	12	3.5	143	53	12-035		12035S	FN	CG		143.883333	-12.058333	12035S
12036	S	12036S	190	12	3	143	49	12-036		12036S	FN	CG		143.816667	-12.05	12036S
12037	S	WISHBONE REEF	1310	12	4.5	143	57.5	WISHBONE		12037S	FN	CG		143.958333	-12.075	WISHBONE REEF
12038	A	12038A	190	12	3.5	143	54	12-038		12038A	FN	CG		143.9	-12.058333	12038A
12038	B	12038B	30	12	4	143	55	12-038		12038B	FN	CG		143.916667	-12.066667	12038B
12039	S	12039S	50	12	3.5	143	48	12-039		12039S	FN	CG		143.8	-12.058333	12039S
12040	S	12040S	439	12	5	143	48	12-040		12040S	FN	CG		143.8	-12.083333	12040S
12041	S	12041S	80	12	5	143	34	12-041		12041S	FN	CG		143.566667	-12.083333	12041S
12042	S	12042S	120	12	6	143	47	12-042	PLANAR	12042S	FN	CG	O	143.783333	-12.1	12042S
12043	A	MARTHA RIDGWAY REEF (NORTH)	200	12	7.5	143	47.5	MARTHA RIDGWAY A		12043A	FN	CG		143.791667	-12.125	MARTHA RIDGWAY REEF (NORTH)
12043	B	MARTHA RIDGWAY REEF (SOUTH)	190	12	9	143	47.5	MARTHA RIDGWAY B		12043B	FN	CG		143.791667	-12.15	MARTHA RIDGWAY REEF (SOUTH)
12044	S	12044S	20	12	11	143	46	12-044		12044S	FN	CG		143.766667	-12.183333	12044S
12045	S	12045S	30	12	10	143	46.5	12-045		12045S	FN	CG		143.775	-12.166667	12045S
12046	S	12046S	40	12	11	143	47	12-046		12046S	FN	CG		143.783333	-12.183333	12046S
12047	S	12047S	50	12	11.5	143	46.5	12-047		12047S	FN	CG		143.775	-12.191667	12047S
12048	S	12048S	60	12	12.5	143	46	12-048		12048S	FN	CG		143.766667	-12.208333	12048S
12049	S	12049S	120	12	13	143	47.5	12-049		12049S	FN	CG		143.791667	-12.216667	12049S
12050	S	12050S	10	12	13	143	48.5	12-050		12050S	FN	CG		143.808333	-12.216667	12050S
12051	S	12051S	60	12	13	143	46.5	12-051		12051S	FN	CG		143.775	-12.216667	12051S
12052	S	WILLIAM	20	12	14	143	49.5	WILLIAM		12052S	FN	CG		143.825	-12.233333	WILLIAM
12053	S	HENRY REEF	10	12	14	143	47.5	HENRY		12053S	FN	CG		143.791667	-12.233333	HENRY REEF
12054	S	LLOYDS REEF	10	12	14.5	143	51	LLOYDS		12054S	FN	CG		143.85	-12.241667	LLOYDS REEF
12055	A	12055A	10	12	14.5	143	52.5	12-055		12055A	FN	CG		143.875	-12.241667	12055A
12055	B	12055B	10	12	15	143	52	12-055		12055B	FN	CG		143.866667	-12.25	12055B
12056	S	MANTIS REEF	2500	12	16.5	143	53.5	MANTIS		12056S	FN	CG	O	143.891667	-12.275	Mantis Reef
12057	S	12057S	2250	12	18.5	143	39	12-057		12057S	FN	CG		143.65	-12.308333	12057S
12058	S	FERGUSON REEF	500	12	20.5	143	48.5	FERGUSON		12058S	FN	CG		143.808333	-12.341667	FERGUSON REEF
12059	S	12059S	500	12	22	143	46.5	12-059		12059S	FN	CG		143.775	-12.366667	12059S
12060	S	12060S	2840	12	23.5	143	36.5	12-060		12060S	FN	CG		143.608333	-12.391667	12060S
12061	S	LAGOON REEF	720	12	23.5	143	44.5	LAGOON	LAGOONAL	12061S	FN	CG	O	143.741667	-12.391667	Lagoon Reef
12062	S	12062S	310	12	24.5	143	44	12-062		12062S	FN	CG		143.733333	-12.408333	12062S
12063	S	12063S	160	12	24.5	143	45	12-063		12063S	FN	CG		143.75	-12.408333	12063S
12064	S	12064S	30	12	25	143	38	12-064		12064S	FN	CG		143.633333	-12.416667	12064S
12065	S	12065S	20	12	24.5	143	34.5	12-065		12065S	FN	CG		143.575	-12.408333	12065S
12066	S	12066S	470	12	26	143	38	12-066		12066S	FN	CG		143.633333	-12.433333	12066S
12067	S	NORTHERN SMALL DETACHED REEF	40	12	24.5	143	49	NORTHERN SMALL DETACHED		12067S	FN	CG		143.816667	-12.408333	NORTHERN SMALL DETACHED REEF
12068	S	12068S	380	12	26.5	143	44	12-068	PLANAR	12068S	FN	CG	O	143.733333	-12.441667	12068S
12069	S	12069S	489	12	28	143	45	12-069		12069S	FN	CG		143.75	-12.466667	12069S
12070	S	12070S	20	12	29	143	44.5	12-070		12070S	FN	CG		143.741667	-12.483333	12070S
12071	S	12071S	219	12	29	143	45	12-071	PLANAR	12071S	FN	CG	O	143.75	-12.483333	Reef 12-071	1
12072	S	MIDDLE REEF(12072)	120	12	31	143	23.5	MIDDLE (12072)		12072S	FN	CG		143.391667	-12.516667	MIDDLE REEF(12072)
12073	S	PIGEON REEF(12073)	40	12	31	143	17.5	PIGEON ISLAND (12073)		12073S	FN	CG		143.291667	-12.516667	PIGEON REEF(12073)
12074	S	BLUE BELL REEF	1	12	31	143	22	BLUE BELL ROCKS		12074S	FN	CG		143.366667	-12.516667	BLUE BELL REEF
12075	S	12075S	450	12	33.5	143	19.5	12-075		12075S	FN	CG		143.325	-12.558333	12075S
12076	S	ROCKY ISLAND REEF(12076)	380	12	35.5	143	23	ROCKY ISLAND (12076)		12076S	NA	CG		143.383333	-12.591667	ROCKY ISLAND REEF(12076)
12077	S	12077S	120	12	36.5	143	26.5	12-077		12077S	NA	CG		143.441667	-12.608333	12077S
12078	S	RESTORATION ISLAND REEF	120	12	37.5	143	27	RESTORATION ISLAND		12078S	NA	CG		143.45	-12.625	RESTORATION ISLAND REEF
12079	S	RESTORATION ROCK REEF	20	12	37.5	143	28	RESTORATION ROCK		12079S	NA	CG		143.466667	-12.625	RESTORATION ROCK REEF
12080	S	12080S	310	12	39	143	25	12-080		12080S	FN	CG		143.416667	-12.65	12080S
12081	S	EDWARD SHOAL	0	12	39.5	143	26.5	EDWARD SHOALS		12081S	FN	CG		143.441667	-12.658333	EDWARD SHOAL
12082	S	12082S	20	12	40	143	25	12-082		12082S	FN	CG		143.416667	-12.666667	12082S
12083	S	12083S	40	12	43	143	23.5	12-083		12083S	FN	CG		143.391667	-12.716667	12083S
12084	S	LLOYD ISLAND REEF	250	12	45	143	24	LLOYD ISLANDS		12084S	FN	CG		143.4	-12.75	LLOYD ISLAND REEF
12085	S	HAZELGROVE REEFS	120	12	45.5	143	29	HAZELGROVES		12085S	FN	CG		143.483333	-12.758333	HAZELGROVE REEFS
12086	S	MAY REEF	30	12	46.5	143	28	MAY		12086S	FN	CG		143.466667	-12.775	MAY REEF
12087	S	12087S	310	12	46.5	143	22	12-087		12087S	FN	CG		143.366667	-12.775	12087S
12088	S	SUNTER REEF	30	12	47	143	25	SUNTER ISLET		12088S	FN	CG		143.416667	-12.783333	SUNTER REEF
12089	S	EXIT REEF	80	12	47	143	29	EXIT		12089S	FN	CG		143.483333	-12.783333	EXIT REEF
12090	A	JACKSON ROCK		12	48	143	29	JACKSON ROCK		12090A	FN	CG		143.483333	-12.8	JACKSON ROCK
12090	B	LANSDOWN SPIT		12	50	143	30	LANSDOWN SPIT		12090B	FN	CG		143.5	-12.833333	LANSDOWN SPIT
12091	S	WAIGHT BANK	40	12	49	143	26.5	WAIGHT BANK		12091S	FN	CG		143.441667	-12.816667	WAIGHT BANK
12092	S	12092S	190	12	30.5	143	45	12-092		12092S	FN	CG		143.75	-12.508333	12092S
12093	S	BUNKER REEF	1470	12	31.5	143	36.5	BUNKER		12093S	FN	CG		143.608333	-12.525	BUNKER REEF
12094	S	LONG SANDY REEF	620	12	31	143	46.5	LONG SANDY	RIBBON	12094S	FN	CG	O	143.775	-12.516667	LONG SANDY REEF
12095	S	12095S	30	12	33.5	143	45.5	12-095		12095S	FN	CG		143.758333	-12.558333	12095S
12096	S	DOLPHIN REEF	310	12	34	143	32	DOLPHIN		12096S	FN	CG		143.533333	-12.566667	DOLPHIN REEF
12097	S	12097S	120	12	34	143	46	12-097	PLANAR	12097S	FN	CG	O	143.766667	-12.566667	12097S
12098	S	SECOND SMALL REEF	190	12	34	143	46.5	SECOND SMALL	PLANAR	12098S	FN	CG	O	143.775	-12.566667	Second Small Reef
12099	S	SOUTHERN SMALL DETACHED REEF	340	12	34.5	143	51	SOUTHERN SMALL DETACHED		12099S	FN	CG		143.85	-12.575	SOUTHERN SMALL DETACHED REEF
12100	S	12100S	53100	12	36.5	143	41	12-100		12100S	FN	CG		143.683333	-12.608333	12100S
12101	S	12101S	560	12	35	143	48	12-101		12101S	FN	CG		143.8	-12.583333	12101S
12102	S	CURD REEF	2190	12	35.5	143	33	CURD	REEF PATCHES	12102S	FN	CG	I	143.55	-12.591667	Curd Reef
12103	S	12103S	30	12	36.5	143	48	12-103		12103S	FN	CG		143.8	-12.608333	12103S
12104	S	LOG REEF (NORTH)	500	12	37.5	143	49.5	LOG (1)	RIBBON	12104S	FN	CG	O	143.825	-12.625	LOG REEF (NORTH)
12105	S	BURKE REEF	1060	12	39	143	34	BURKE		12105S	FN	CG		143.566667	-12.65	BURKE REEF
12106	S	TANNADICE SHOAL	30	12	40	143	31.5	TANNADICE SHOAL		12106S	FN	CG		143.525	-12.666667	TANNADICE SHOAL
12107	S	LOG REEF (SOUTH)	1060	12	40.5	143	50.5	LOG (2)	RIBBON	12107S	FN	CG	O	143.841667	-12.675	Log Reef South	1
12108	S	12108S	40	12	41	143	48	12-108		12108S	FN	CG		143.8	-12.683333	12108S
12109	S	12109S	20	12	41	143	48.5	12-109		12109S	FN	CG		143.808333	-12.683333	12109S
12110	S	12110S	190	12	41.5	143	48.5	12-110		12110S	FN	CG		143.808333	-12.691667	12110S
12111	S	FIRST SMALL REEF	250	12	42.5	143	48	FIRST SMALL		12111S	FN	CG		143.8	-12.708333	FIRST SMALL REEF
12112	S	APE REEF	1090	12	43	143	36	APE		12112S	FN	CG		143.6	-12.716667	APE REEF
12113	S	12113S	250	12	44	143	47	12-113		12113S	FN	PC		143.783333	-12.733333	12113S
12114	S	12114S	940	12	45	143	48	12-114		12114S	FN	PC		143.8	-12.75	12114S
12115	S	ZENITH REEF	250	12	46.5	143	36.5	ZENITH		12115S	FN	CG		143.608333	-12.775	ZENITH REEF
12116	S	12116S	210	12	47	143	47.5	12-116	LAGOONAL	12116S	FN	PC	O	143.791667	-12.783333	12116S
12117	S	HALLORAN REEF	1	12	47.5	143	36	HALLORAN ROCK		12117S	FN	CG		143.6	-12.791667	HALLORAN REEF
12118	S	BLIGH REEF	1500	12	49.5	143	50	BLIGH		12118S	FN	PC		143.833333	-12.825	BLIGH REEF
12119	S	WYE REEF	60	12	48.5	143	36.5	WYE		12119S	FN	CG		143.608333	-12.808333	WYE REEF
12120	S	LANSDOWN REEF	50	12	49	143	32.5	LANSDOWN		12120S	FN	CG		143.541667	-12.816667	LANSDOWN REEF
12121	S	12121S	5500	12	50	143	45	12-121		12121S	FN	PC		143.75	-12.833333	12121S
12122	S	SUNK REEF	380	12	51	143	38.5	SUNK		12122S	FN	PC		143.641667	-12.85	SUNK REEF
12123	S	12123S	40	12	51.5	143	47.5	12-123		12123S	FN	PC		143.791667	-12.858333	12123S
12124	S	12124S	10	12	53	143	35.5	12-124		12124S	FN	PC		143.591667	-12.883333	12124S
12125	S	ROCKY ISLAND REEF(12125)	120	12	53.5	143	33	ROCKY ISLAND (12125)		12125S	FN	PC		143.55	-12.891667	ROCKY ISLAND REEF(12125)
12126	S	FREDERICK PATCHES	380	12	53	143	37.5	FREDERICK PATCHES		12126S	FN	PC		143.625	-12.883333	FREDERICK PATCHES
12127	S	12127S	840	12	53	143	48.5	12-127		12127S	FN	PC		143.808333	-12.883333	12127S
12128	S	ASHTON REEF	1	12	54	143	34	ASHTON ROCK		12128S	FN	PC		143.566667	-12.9	ASHTON REEF
12129	S	CHAPMAN REEF	190	12	53.5	143	36	CHAPMAN ISLAND		12129S	FN	PC		143.6	-12.891667	CHAPMAN REEF
12130	S	12130S	3690	12	54.5	143	45	12-130		12130S	FN	PC		143.75	-12.908333	12130S
12131	S	12131S	1310	12	55	143	31	12-131		12131S	FN	PC		143.516667	-12.916667	12131S
12132	S	ALLEN REEF	190	12	56	143	32.5	ALLEN		12132S	FN	PC		143.541667	-12.933333	ALLEN REEF
12133	S	12133S	20	12	56	143	39	12-133		12133S	FN	PC		143.65	-12.933333	12133S
12134	S	12134S	690	12	55.5	143	49	12-134		12134S	FN	PC		143.816667	-12.925	12134S
12135	S	12135S	20	12	56	143	48.5	12-135		12135S	FN	PC		143.808333	-12.933333	12135S
12136	S	HAMMOND REEF	20	12	56.5	143	33	HAMMOND		12136S	FN	PC		143.55	-12.941667	HAMMOND REEF
12137	S	12137S	439	12	57.5	143	49.5	12-137	LAGOONAL	12137S	FN	PC	O	143.825	-12.958333	12137S
12138	S	12138S	20	12	58	143	33	12-138		12138S	FN	PC		143.55	-12.966667	12138S
12139	S	12139S	10	12	57.5	143	41	12-139		12139S	FN	PC		143.683333	-12.958333	12139S
12140	S	12140S	1	12	58	143	39	12-140		12140S	FN	PC		143.65	-12.966667	12140S
12141	S	12141S	0	12	58.5	143	49	12-141		12141S	FN	PC		143.816667	-12.975	12141S
12142	S	12142S	120	13	0	143	43.5	12-142		12142S	FN	PC		143.725	-13	12142S
12143	S	CAT REEF	620	12	59.5	143	51	CAT	LAGOONAL	12143S	FN	PC	O	143.85	-12.991667	CAT REEF
12144	S	12144S	70	12	59	143	32	12-144		12144S	FN	PC		143.533333	-12.983333	12144S
12145	S	SHERRARD REEF	60	12	59.5	143	37	SHERRARD ISLAND		12145S	FN	PC		143.616667	-12.991667	SHERRARD REEF
12146	S	12146S	40	13	0	143	41	12-146		12146S	FN	PC		143.683333	-13	12146S
12147	S	MAY ROCK REEF	10	12	50.5	143	33	MAY ROCK		12147S	FN	PC		143.55	-12.841667	MAY ROCK REEF
12701	S	12701S		0	0	0	0	12-701		12701S				0	0	12701S
12702	S	12702S		0	0	0	0	12-702		12702S				0	0	12702S
12703	S	12703S		0	0	0	0	12-703		12703S				0	0	12703S
12704	S	12704S		0	0	0	0	12-704		12704S				0	0	12704S
12705	S	12705S		0	0	0	0	12-705		12705S				0	0	12705S
12706	S	12706S		0	0	0	0	12-706		12706S				0	0	12706S
12707	S	12707S		0	0	0	0	12-707		12707S				0	0	12707S
12708	S	12708S		0	0	0	0	12-708		12708S				0	0	12708S
12709	S	12709S		0	0	0	0	12-709		12709S				0	0	12709S
12710	S	12710S		0	0	0	0	12-710		12710S				0	0	12710S
12711	S	12711S		0	0	0	0	12-711		12711S				0	0	12711S
12712	S	12712S		0	0	0	0	12-712		12712S				0	0	12712S
12713	S	12713S		0	0	0	0	12-713		12713S				0	0	12713S
12714	S	12714S		0	0	0	0	12-714		12714S				0	0	12714S
12715	S	12715S		0	0	0	0	12-715		12715S				0	0	12715S
12716	S	12716S		0	0	0	0	12-716		12716S				0	0	12716S
12717	S	12717S		0	0	0	0	12-717		12717S				0	0	12717S
12718	S	12718S		0	0	0	0	12-718		12718S				0	0	12718S
12719	S	12719S		0	0	0	0	12-719		12719S				0	0	12719S
13001	S	13001S	3630	13	0	143	47	13-001		13001S	FN	PC		143.783333	-13	13001S
13002	S	DERRY REEF	120	13	1.5	143	51	DERRY		13002S	FN	PC		143.85	-13.025	DERRY REEF
13003	S	DUGDALE REEF	1	13	2	143	34.5	DUGDALE		13003S	FN	PC		143.575	-13.033333	DUGDALE REEF
13004	S	WASP REEF	120	13	2	143	32.5	WASP		13004S	FN	PC		143.541667	-13.033333	WASP REEF
13005	S	HAM REEF	250	13	2	143	52	HAM		13005S	FN	PC		143.866667	-13.033333	HAM REEF
13006	S	OSBORNE REEF	500	13	2.5	143	37.5	OSBORNE	PLANAR	13006S	FN	PC	I	143.625	-13.041667	Osborne Reef
13007	S	13007S	380	13	2	143	30.5	13-007		13007S	FN	PC		143.508333	-13.033333	13007S
13008	S	MACNAMARA PATCH	20	13	3	143	38.5	MACNAMARA PATCH		13008S	FN	PC		143.641667	-13.05	MACNAMARA PATCH
13009	S	WILSEN SHOAL	20	13	3	143	52	WILSEN SHOAL		13009S	FN	PC		143.866667	-13.05	WILSEN SHOAL
13010	A	13010A	20	13	3.5	143	52.5	13-010		13010A	FN	PC		143.875	-13.058333	13010A
13010	B	13010B	20	13	4	143	53	13-010		13010B	FN	PC		143.883333	-13.066667	13010B
13011	S	13011S	1190	13	4	143	48	13-011		13011S	FN	PC		143.8	-13.066667	13011S
13012	S	STORK REEF	140	13	4	143	33	STORK		13012S	FN	PC		143.55	-13.066667	STORK REEF
13013	S	13013S	30	13	4.5	143	31.5	13-013		13013S	FN	PC		143.525	-13.075	13013S
13014	S	13014S	1880	13	4	143	41	13-014		13014S	FN	PC		143.683333	-13.066667	13014S
13015	S	FRANKLIN REEF	80	13	4.5	143	53.5	FRANKLIN		13015S	FN	PC		143.891667	-13.075	FRANKLIN REEF
13016	A	13016A	10	13	4.5	143	54.5	13-016		13016A	FN	PC		143.908333	-13.075	13016A
13016	B	13016B	10	13	4.5	143	55	13-016		13016B	FN	PC		143.916667	-13.075	13016B
13017	A	13017A	10	13	4.5	143	55	13-017		13017A	FN	PC		143.916667	-13.075	13017A
13017	B	13017B	10	13	4.5	143	55.5	13-017		13017B	FN	PC		143.925	-13.075	13017B
13017	C	13017C	10	13	4.5	143	56	13-017		13017C	FN	PC		143.933333	-13.075	13017C
13018	S	MORRIS ROCK REEF	1	13	5	143	36.5	MORRIS ROCK		13018S	FN	PC		143.608333	-13.083333	MORRIS ROCK REEF
13019	S	13019S	20	13	6.5	143	30.5	13-019		13019S	FN	PC		143.508333	-13.108333	13019S
13020	S	SYKES REEF(13020)	20	13	6.5	143	33.5	SYKES (13020)		13020S	FN	PC		143.558333	-13.108333	SYKES REEF(13020)
13021	S	COLCLOUGH REEF	1130	13	6	143	43	COLCLOUGH		13021S	FN	PC		143.716667	-13.1	COLCLOUGH REEF
13022	S	NEW REEF	1690	13	6.5	143	39	NEW		13022S	FN	PC		143.65	-13.108333	NEW REEF
13023	S	DART SHOAL	20	13	8	143	44.5	DART SHOAL		13023S	FN	PC		143.741667	-13.133333	DART SHOAL
13024	S	GLENNIE REEF	10	13	9	143	38	GLENNIE		13024S	FN	PC		143.633333	-13.15	GLENNIE REEF
13025	S	WATERWITCH REEF	10	13	9	143	37	WATERWITCH		13025S	FN	PC		143.616667	-13.15	WATERWITCH REEF
13026	S	GERTRUDE REEF	10	13	10	143	39.5	GERTRUDE		13026S	FN	PC		143.658333	-13.166667	GERTRUDE REEF
13027	S	JUBILEE REEF	380	13	10	143	45	JUBILEE		13027S	FN	PC		143.75	-13.166667	JUBILEE REEF
13028	S	TIJOU REEF	3880	13	9.5	143	56.5	TIJOU	RIBBON	13028S	FN	PC	O	143.941667	-13.158333	TIJOU REEF
13029	S	13029S	310	13	10.5	143	31.5	13-029		13029S	NA	PC		143.525	-13.175	13029S
13030	S	13030S	380	13	10.5	143	33	13-030		13030S	NA	PC		143.55	-13.175	13030S
13031	S	NIGHT REEF	190	13	11	143	34	NIGHT IS	PLANAR	13031S	FN	PC	I	143.566667	-13.183333	NIGHT REEF
13032	S	DIAMOND REIGN REEFS	1190	13	12	143	41	DIAMOND REIGNS		13032S	FN	PC		143.683333	-13.2	DIAMOND REIGN REEFS
13033	S	13033S	15190	13	11	143	52.5	13-033		13033S	FN	PC		143.875	-13.183333	13033S
13034	S	BINSTEAD REEF	40	13	13	143	34	BINSTEAD IS	PLANAR	13034S	FN	PC	I	143.566667	-13.216667	BINSTEAD REEF
13035	S	13035S	120	13	11.5	143	47.5	13-035		13035S	FN	PC		143.791667	-13.191667	13035S
13036	S	THRONE SHOALS	3750	13	14	143	43	THRONE SHOALS		13036S	FN	PC		143.716667	-13.233333	THRONE SHOALS
13037	S	13037S	60	13	14.5	143	55.5	13-037		13037S	FN	PC		143.925	-13.241667	13037S
13038	S	13038S	20	13	15	143	41.5	13-038		13038S	FN	PC		143.691667	-13.25	13038S
13039	S	PARRY REEF	1	13	15	143	38	PARRY ROCK		13039S	FN	PC		143.633333	-13.25	PARRY REEF
13040	S	13040S	310	13	16	143	56.5	13-040	PLANAR	13040S	FN	PC	O	143.941667	-13.266667	Reef 13-040	1
13041	S	CELEBRATION REEF	1000	13	16.5	143	41.5	CELEBRATION	REEF PATCHES	13041S	FN	PC	M	143.691667	-13.275	Celebration Reef
13042	S	13042S	500	13	19.5	143	31.5	13-042		13042S	FN	PC		143.525	-13.325	13042S
13043	S	13043S	60	13	17	143	32.5	13-043		13043S	FN	PC		143.541667	-13.283333	13043S
13044	S	NORMAN ROCK REEF	1	13	16.5	143	35	NORMAN ROCK		13044S	FN	PC		143.583333	-13.275	NORMAN ROCK REEF
13045	S	LOWRIE REEF	20	13	16.5	143	35.5	LOWRIE ISLAND		13045S	FN	PC		143.591667	-13.275	LOWRIE REEF
13046	S	CHILCOTT ROCK REEF	1	13	16.5	143	37	CHILCOTT ROCK		13046S	FN	PC		143.616667	-13.275	CHILCOTT ROCK REEF
13047	S	HOWARD ROCK REEF	1	13	17	143	37.5	HOWARD ROCK		13047S	FN	PC		143.625	-13.283333	HOWARD ROCK REEF
13048	S	BOW REEF	40	13	18	143	40	BOW		13048S	FN	PC		143.666667	-13.3	BOW REEF
13049	S	13049S	500	13	19	143	54	13-049		13049S	FN	PC		143.9	-13.316667	13049S
13050	A	13050A	1310	13	19	143	58.5	13-050		13050A	FN	PC		143.975	-13.316667	13050A
13050	B	13050B	60	13	18	143	56.5	13-050		13050B	FN	PC		143.941667	-13.3	13050B
13051	A	13051A	1	13	20	143	32.5	13-051		13051A	FN	PC		143.541667	-13.333333	13051A
13051	B	13051B	30	13	20	143	33	13-051		13051B	FN	PC		143.55	-13.333333	13051B
13052	S	13052S	40	13	19.5	143	43.5	13-052		13052S	FN	PC		143.725	-13.325	13052S
13053	S	TREAT REEF	20	13	20	143	36	TREAT		13053S	FN	PC		143.6	-13.333333	TREAT REEF
13054	S	13054S	20	13	21	143	34	13-054		13054S	FN	PC		143.566667	-13.35	13054S
13055	S	13055S	2940	13	20	143	46.5	13-055	REEF PATCHES	13055S	FN	PC	M	143.775	-13.333333	13055S
13056	S	SAND BANK NO 8 REEF	250	13	21.5	143	57.5	SANDBANK NO.8	PLANAR	13056S	FN	PC	O	143.958333	-13.358333	Sand bank No.8	1
13057	A	SHARLAND REEFS	50	13	22.5	143	35.5	SHARLANDS		13057A	FN	PC		143.591667	-13.375	SHARLAND REEFS
13057	B	ES REEF	60	13	23	143	35.5	ES		13057B	FN	PC		143.591667	-13.383333	ES REEF
13058	A	13058A	20	13	24.5	143	36.5	13-058		13058A	FN	PC		143.608333	-13.408333	13058A
13058	B	13058B	20	13	24.5	143	36	13-058		13058B	FN	PC		143.6	-13.408333	13058B
13059	S	ELLIS REEF	620	13	23	143	42	ELLIS	PLANAR	13059S	FN	PC	M	143.7	-13.383333	ELLIS REEF
13060	S	BLANCHARD REEF	2750	13	25	143	45	BLANCHARD	PLANAR	13060S	FN	PC	M	143.75	-13.416667	Blanchard Reef
13061	A	13061A	940	13	24	143	58	13-061		13061A	FN	PC	O	143.966667	-13.4	13061A
13061	B	13061B	190	13	25.5	143	58	13-061		13061B	FN	PC	O	143.966667	-13.425	13061B
13061	C	SAND BANK NO 7 REEF	190	13	26.5	143	58	SAND BANK NO. 7		13061C	FN	PC	O	143.966667	-13.441667	SAND BANK NO 7 REEF
13062	S	ROSKRUGE REEF	20	13	25	143	37.5	ROSKRUGE		13062S	FN	PC		143.625	-13.416667	ROSKRUGE REEF
13063	S	13063S	1690	13	25	143	49	13-063	REEF PATCHES	13063S	FN	PC	M	143.816667	-13.416667	Reef 13-063	1
13064	S	NORTH KHANDALLA SHOAL	10	13	26	143	41	NORTH KANDALLA SHOAL		13064S	FN	PC		143.683333	-13.433333	NORTH KHANDALLA SHOAL
13065	S	DRAKE SHOAL	40	13	26	143	42	DRAKE SHOALS		13065S	FN	PC		143.7	-13.433333	DRAKE SHOAL
13066	S	SOUTH KHANDALLA SHOAL	10	13	26.5	143	41	SOUTH KANDALLA SHOAL		13066S	FN	PC		143.683333	-13.441667	SOUTH KHANDALLA SHOAL
13067	S	CLAREMONT REEF	1	13	30	143	42.5	CLAREMONT ROCK		13067S	FN	PC		143.708333	-13.5	CLAREMONT REEF
13068	S	QUAKE REEF	10	13	27.5	143	38.5	QUAKE		13068S	FN	PC		143.641667	-13.458333	QUAKE REEF
13069	S	BELL BANK (NORTH)	120	13	27.5	143	37	BELL BANK (1)		13069S	FN	PC		143.616667	-13.458333	BELL BANK (NORTH)
13070	S	BELL BANK (SOUTH)	60	13	28	143	37	BELL BANK (2)		13070S	FN	PC		143.616667	-13.466667	BELL BANK (SOUTH)
13071	S	HEATH REEF	120	13	28.5	143	40.5	HEATH		13071S	FN	PC		143.675	-13.475	HEATH REEF
13072	S	MORRIS ISLAND REEF	1060	13	29	143	44	MORRIS IS	PLANAR	13072S	FN	PC	M	143.733333	-13.483333	Morris Island	1
13073	S	13073S	120	13	28	144	0	13-073		13073S	FN	PC		144	-13.466667	13073S
13074	S	13074S	1160	13	29	144	3	13-074		13074S	FN	PC		144.05	-13.483333	13074S
13075	S	MACDONALD REEF	10	13	32.5	143	39	MACDONALD		13075S	FN	PC		143.65	-13.541667	MACDONALD REEF
13076	S	OGILVIE REEF	2190	13	32.5	143	47.5	OGILVIE		13076S	FN	PC		143.791667	-13.541667	Ogilvie Reef
13077	S	13077S	7380	13	33.5	143	52	13-077		13077S	FN	PC		143.866667	-13.558333	13077S
13078	S	13078S	210	13	38	143	56.5	13-078		13078S	FN	PC		143.941667	-13.633333	13078S
13079	A	NODDY REEF (NO 1)	5130	13	41	143	48	NODDY A		13079A	FN	PC		143.8	-13.683333	NODDY REEF (NO 1)
13079	B	NODDY REEF (NO 2)	250	13	37	143	51	NODDY B		13079B	FN	PC		143.85	-13.616667	NODDY REEF (NO 2)
13079	C	NODDY REEF (NO 3)	1220	13	36	143	54.5	NODDY C		13079C	FN	PC		143.908333	-13.6	NODDY REEF (NO 3)
13080	S	13080S	1030	13	38.5	143	33	13-080		13080S	FN	PC		143.55	-13.641667	13080S
13081	S	FIFE REEF	439	13	39.5	143	43.5	FIFE IS	PLANAR	13081S	FN	PC	I	143.725	-13.658333	Fife Island	1
13082	S	13082S	1	13	40	143	34	13-082		13082S	FN	PC		143.566667	-13.666667	13082S
13083	S	HAY ISLAND REEF	120	13	40	143	41	HAY ISLAND		13083S	FN	PC		143.683333	-13.666667	HAY ISLAND REEF
13084	S	13084S	120	13	42.5	143	49	13-084		13084S	FN	PC		143.816667	-13.708333	13084S
13085	S	FRENCHMAN REEF	160	13	44	143	34	FRENCHMAN		13085S	FN	PC		143.566667	-13.733333	FRENCHMAN REEF
13086	S	POULSEN REEF	10	13	44	143	38	POULSEN ROCK		13086S	FN	PC		143.633333	-13.733333	POULSEN REEF
13087	S	MAGPIE REEF	8060	13	46.5	143	50	MAGPIE		13087S	FN	PC		143.833333	-13.775	Magpie Reef
13088	S	LYTTON REEF	4250	13	45	143	54	LYTTON		13088S	FN	PC		143.9	-13.75	LYTTON REEF
13089	S	13089S	190	13	45.5	143	57	13-089		13089S	FN	PC		143.95	-13.758333	13089S
13090	S	HOLDSWORTH REEF	1	13	45.5	143	36.5	HOLDSWORTH ROCK		13090S	FN	PC		143.608333	-13.758333	HOLDSWORTH REEF
13091	S	WILKIE REEF	120	13	46.5	143	38	WILKIE ISLAND		13091S	FN	PC	I	143.633333	-13.775	WILKIE REEF
13092	S	13092S	500	13	46.5	143	33	13-092		13092S	FN	PC		143.55	-13.775	13092S
13093	A	13093A	870	13	45.5	143	59.5	13-093		13093A	FN	PC	M	143.991667	-13.758333	Reef 13-093	1
13093	B	13093B	660	13	44.5	143	58	13-093		13093B	FN	PC		143.966667	-13.741667	13093B
13093	C	13093C	4310	13	50.5	143	56.5	13-093		13093C	FN	PC		143.941667	-13.841667	13093C
13094	S	HELBY REEF	1	13	48	143	41.5	HELBY ROCK		13094S	FN	PC		143.691667	-13.8	HELBY REEF
13095	S	SULLIVAN SHOAL	160	13	51	143	41	SULLIVAN SHOAL		13095S	FN	PC		143.683333	-13.85	SULLIVAN SHOAL
13096	S	BALLERINA SHOAL	90	13	50.5	143	46.5	BALLERINA SHOAL		13096S	FN	PC		143.775	-13.841667	BALLERINA SHOAL
13097	S	HANNAH ISLAND REEF	190	13	52.5	143	43	HANNAH ISLAND		13097S	FN	PC		143.716667	-13.875	HANNAH ISLAND REEF
13098	S	DAYMAN REEF	1	13	52.5	143	45	DAYMAN ROCK		13098S	FN	PC		143.75	-13.875	DAYMAN REEF
13099	S	OLVER REEF	1	13	53	143	44	OLVER ROCK		13099S	FN	PC		143.733333	-13.883333	OLVER REEF
13100	S	13100S	0	13	52	143	56.5	13-100		13100S	FN	PC		143.941667	-13.866667	13100S
13101	A	RATTLESNAKE REEFS (NO 1)	30	13	52.5	143	38	RATTLESNAKE A		13101A	FN	PC		143.633333	-13.875	RATTLESNAKE REEFS (NO 1)
13101	B	RATTLESNAKE REEFS (NO 2)	20	13	53	143	37.5	RATTLESNAKE B		13101B	FN	PC		143.625	-13.883333	RATTLESNAKE REEFS (NO 2)
13101	C	RATTLESNAKE REEFS (NO 3)	190	13	54	143	39	RATTLESNAKE C		13101C	FN	PC		143.65	-13.9	RATTLESNAKE REEFS (NO 3)
13102	S	13102S	250	13	53	143	36	13-102		13102S	FN	PC		143.6	-13.883333	13102S
13103	S	YULE ROCK REEF	1	13	53.5	143	45.5	YULE ROCK		13103S	FN	PC		143.758333	-13.891667	YULE ROCK REEF
13104	S	KESTREL REEF	40	13	54	143	53.5	KESTREL		13104S	FN	PC		143.891667	-13.9	KESTREL REEF
13105	S	13105S	10	13	55	143	40.5	13-105		13105S	FN	PC		143.675	-13.916667	13105S
13106	S	SIMPSON REEF	1	13	54.5	143	46.5	SIMPSON ROCK		13106S	FN	PC		143.775	-13.908333	SIMPSON REEF
13107	S	PELICAN ISLAND REEF(13107)	380	13	55	143	50.5	PELICAN IS	PLANAR	13107S	FN	PC	I	143.841667	-13.916667	Pelican Cay	1
13108	S	HEDGE REEF	15250	13	54.5	143	57.5	HEDGE		13108S	FN	PC	M	143.958333	-13.908333	Hedge Reef
13109	S	13109S	10	13	58	143	49	13-109		13109S	FN	PC		143.816667	-13.966667	13109S
13110	S	13110S	150	13	55.5	143	36.5	13-110		13110S	FN	PC		143.608333	-13.925	13110S
13111	S	BURKITT REEF	190	13	56.5	143	45	BURKITT ISLAND		13111S	FN	PC		143.75	-13.941667	BURKITT REEF
13112	S	13112S	250	13	57	143	38.5	13-112		13112S	FN	PC		143.641667	-13.95	13112S
13113	S	IRIS REEF	250	13	58	143	50.5	IRIS		13113S	FN	PC		143.841667	-13.966667	IRIS REEF
13114	S	OBREE REEF	40	13	58.5	143	40.5	OBREE		13114S	FN	PC		143.675	-13.975	OBREE REEF
13115	S	13115S	1	13	59.5	143	42.5	13-115		13115S	FN	PC		143.708333	-13.991667	13115S
13116	S	13116S	2440	13	32.5	144	5.5	13-116		13116S	FN	PC		144.091667	-13.541667	13116S
13117	A	13117A	120	13	35.5	144	6	13-117		13117A	FN	PC		144.1	-13.591667	13117A
13117	B	13117B	190	13	36.5	144	6	13-117		13117B	FN	PC		144.1	-13.608333	13117B
13118	A	CREECH REEF (NORTH)	410	13	37.5	144	6.5	CREECH (A)	REEF PATCHES	13118A	FN	PC	O	144.108333	-13.625	Creech Reef North	1
13118	B	CREECH REEF (SOUTH)	190	13	38.5	144	6.5	CREECH B		13118B	FN	PC	O	144.108333	-13.641667	CREECH REEF (SOUTH)
13119	S	13119S	1809	13	41	144	10	13-119	LAGOONAL	13119S	FN	PC	O	144.166667	-13.683333	13119S
13120	S	SAND BANK NO 5 REEF	1560	13	44	144	14	SAND BANK NO 5		13120S	FN	PC		144.233333	-13.733333	SAND BANK NO 5 REEF
13121	S	13121S	310	13	47	144	16	13-121	PLANAR	13121S	FN	PC	O	144.266667	-13.783333	Reef 13-121	1
13122	S	13122S	1659	13	51.5	144	2	13-122		13122S	FN	PC		144.033333	-13.858333	13122S
13123	S	13123S	500	13	51.5	144	8.5	13-123		13123S	FN	PC		144.141667	-13.858333	13123S
13124	S	13124S	1130	13	52	144	5.5	13-124	CRESCENTIC	13124S	FN	PC	M	144.091667	-13.866667	Reef 13-124	1
13125	S	13125S	5880	13	52.5	144	20	STEENE		13125S	FN	PC		144.333333	-13.875	13125S
13126	S	13126S	60	13	54	144	4	13-126		13126S	FN	PC		144.066667	-13.9	13126S
13127	S	RODDA REEF	439	13	55.5	144	22	RODDA	PLANAR	13127S	FN	PC	O	144.366667	-13.925	Rodda Reef
13128	S	JOAN REEF	120	13	57	144	21	JOAN	PLANAR	13128S	FN	PC	O	144.35	-13.95	JOAN REEF
13129	S	WILSON REEF(13129)	1570	13	57.5	144	24.5	WILSON	LAGOONAL	13129S	FN	PC	O	144.408333	-13.958333	WILSON REEF(13129)
13130	S	DAVIE REEF	560	13	58.5	144	27.5	DAVIE	PLANAR	13130S	FN	PC	O	144.458333	-13.975	Davie Reef
13131	S	EVES REEF	60	13	57.5	144	34.5	EVES		13131S	FN	PC		144.575	-13.958333	EVES REEF
13132	S	13132S	30	13	58.5	144	33	13-132		13132S	FN	PC		144.55	-13.975	13132S
13133	S	TYDEMAN REEF	1000	13	59	144	31	TYDEMAN	PLANAR	13133S	FN	PC	O	144.516667	-13.983333	Tydeman Reef
13134	S	13134S		13	31	143	37	13-134		13134S	FN	PC		143.616667	-13.516667	13134S
13135	S	13135S		13	33	143	36	13-135		13135S	FN	PC		143.6	-13.55	13135S
13136	S	13136S		13	34.5	143	35.5	13-136		13136S	FN	PC		143.591667	-13.575	13136S
13137	S	13137S		13	47	143	35.5	13-137		13137S	FN	PC		143.591667	-13.783333	13137S
13138	S	13138S		13	47.5	143	33.5	13-138		13138S	FN	PC		143.558333	-13.791667	13138S
13139	S	13139S		13	49	143	36	13-139		13139S	FN	PC		143.6	-13.816667	13139S
13140	S	13140S		13	52	143	37	13-140		13140S	FN	PC		143.616667	-13.866667	13140S
13701	S	13701S		0	0	0	0	13-701		13701S				0	0	13701S
13702	S	13702S		0	0	0	0	13-702		13702S				0	0	13702S
13703	S	13703S		0	0	0	0	13-703		13703S				0	0	13703S
13704	S	13704S		0	0	0	0	13-704		13704S				0	0	13704S
13705	S	13705S		0	0	0	0	13-705		13705S				0	0	13705S
13706	S	13706S		0	0	0	0	13-706		13706S				0	0	13706S
13707	S	13707S		0	0	0	0	13-707		13707S				0	0	13707S
13708	S	13708S		0	0	0	0	13-708		13708S				0	0	13708S
13709	S	13709S		0	0	0	0	13-709		13709S				0	0	13709S
13710	S	13710S		0	0	0	0	13-710		13710S				0	0	13710S
13711	S	13711S		0	0	0	0	13-711		13711S				0	0	13711S
13712	S	13712S		0	0	0	0	13-712		13712S				0	0	13712S
13713	S	13713S		0	0	0	0	13-713		13713S				0	0	13713S
13714	S	13714S		0	0	0	0	13-714		13714S				0	0	13714S
13715	S	13715S		0	0	0	0	13-715		13715S				0	0	13715S
13716	S	13716S		0	0	0	0	13-716		13716S				0	0	13716S
13717	S	13717S		0	0	0	0	13-717		13717S				0	0	13717S
13718	S	13718S		0	0	0	0	13-718		13718S				0	0	13718S
13719	S	13719S		0	0	0	0	13-719		13719S				0	0	13719S
13720	S	13720S		0	0	0	0	13-720		13720S				0	0	13720S
13721	S	13721S		0	0	0	0	13-721		13721S				0	0	13721S
13722	S	13722S		0	0	0	0	13-722		13722S				0	0	13722S
13723	S	13723S		0	0	0	0	13-723		13723S				0	0	13723S
14001	S	14001S	190	14	2	143	41	14-001		14001S	FN	PC		143.683333	-14.033333	14001S
14002	S	BEABEY PATCHES	60	14	1	143	49.5	BEABEY PATCHES		14002S	FN	PC		143.825	-14.016667	BEABEY PATCHES
14003	S	GRUB REEF(14003)	2880	14	0.5	143	59.5	GRUB	PLANAR	14003S	FN	PC	M	143.991667	-14.008333	Grub Reef (14-003)	1
14004	S	KEAST SHOAL	20	14	3	143	56	KEAST SHOAL		14004S	FN	PC		143.933333	-14.05	KEAST SHOAL
14005	S	CAMERON SHOAL	20	14	3.5	143	56	CAMERON SHOAL		14005S	FN	PC		143.933333	-14.058333	CAMERON SHOAL
14006	S	FAHEY REEF	20	14	4	143	51.5	FAHEY		14006S	FN	PC		143.858333	-14.066667	FAHEY REEF
14007	S	TAIWAN SHOAL	30	14	4	143	55.5	TAIWAN SHOAL		14007S	FN	PC		143.925	-14.066667	TAIWAN SHOAL
14008	S	EDEN REEF	60	14	5	143	55	EDEN		14008S	FN	PC		143.916667	-14.083333	EDEN REEF
14009	S	CLARK SHOAL	40	14	8	143	56	CLARK SHOAL		14009S	FN	PC		143.933333	-14.133333	CLARK SHOAL
14010	S	14010S	979	14	8	143	42	14-010		14010S	FN	PC		143.7	-14.133333	14010S
14011	S	OLIVE PATCH	30	14	11	143	56	OLIVE PATCH		14011S	FN	PC		143.933333	-14.183333	OLIVE PATCH
14012	S	CLIFF ISLANDS REEF (WEST)	250	14	13.5	143	46.5	CLIFF ISLANDS (WEST)		14012S	FN	PC		143.775	-14.225	CLIFF ISLANDS REEF (WEST)
14013	S	CLIFF ISLANDS REEF (EAST)	20	14	13.5	143	47.5	CLIFF ISLANDS (EAST)		14013S	FN	PC		143.791667	-14.225	CLIFF ISLANDS REEF (EAST)
14014	S	14014S	410	14	15.5	143	43.5	14-014		14014S	FN	PC		143.725	-14.258333	14014S
14015	S	JUNE REEF	60	14	17.5	143	46.5	JUNE		14015S	FN	PC		143.775	-14.291667	JUNE REEF
14016	S	CORBETT REEF	20750	14	0	144	6.5	CORBETT		14016S	FN	PC	M	144.108333	-14	Corbett Reef
14017	S	CLACK REEF	1190	14	4	144	14.5	CLACK	PLANAR	14017S	FN	PC	I	144.241667	-14.066667	Clack Reef
14018	S	KING ISLAND REEF	219	14	6	144	19.5	KING ISLAND		14018S	FN	PC		144.325	-14.1	KING ISLAND REEF
14019	S	AYLEN PATCH	60	14	6.5	144	29	AYLEN PATCH		14019S	FN	PC		144.483333	-14.108333	AYLEN PATCH
14020	S	OSWALD SHOAL	40	14	6.5	144	29.5	OSWALD SHOAL		14020S	FN	PC		144.491667	-14.108333	OSWALD SHOAL
14021	S	FLINDERS ROCK	20	14	7	144	13.5	FLINDERS ROCK		14021S	FN	PC		144.225	-14.116667	FLINDERS ROCK
14022	S	WHARTON REEF	0	14	7.5	144	0	WHARTON		14022S	FN	PC		144	-14.125	WHARTON REEF
14023	S	ATKINSON REEF	30	14	7.5	144	18	ATKINSON		14023S	FN	PC		144.3	-14.125	ATKINSON REEF
14024	S	CHANNEL ROCKS REEF	1	14	8	144	29	CHANNEL ROCKS		14024S	FN	PC		144.483333	-14.133333	CHANNEL ROCKS REEF
14025	S	BOULDER ROCK REEF	120	14	9	144	29	BOULDER ROCK		14025S	FN	PC		144.483333	-14.15	BOULDER ROCK REEF
14026	A	STANLEY ISLAND REEF (NO 1)	120	14	9.5	144	13	STANLEY ISLAND A		14026A	FN	PC		144.216667	-14.158333	STANLEY ISLAND REEF (NO 1)
14026	B	STANLEY ISLAND REEF (NO 2)	90	14	8	144	14.5	STANLEY ISLAND B		14026B	FN	PC		144.241667	-14.133333	STANLEY ISLAND REEF (NO 2)
14026	C	STANLEY ISLAND REEF (NO 3)	40	14	9	144	14.5	STANLEY ISLAND C		14026C	FN	PC		144.241667	-14.15	STANLEY ISLAND REEF (NO 3)
14026	D	STANLEY ISLAND REEF (NO 4)	20	14	10	144	14	STANLEY ISLAND D		14026D	FN	PC		144.233333	-14.166667	STANLEY ISLAND REEF (NO 4)
14026	E	STANLEY ISLAND REEF (NO 5)	40	14	10.5	144	13	STANLEY ISLAND E		14026E	FN	PC		144.216667	-14.175	STANLEY ISLAND REEF (NO 5)
14027	S	CAPE ROCK REEF(14027)	1	14	10	144	29	CAPE ROCK (14027)		14027S	FN	PC		144.483333	-14.166667	CAPE ROCK REEF(14027)
14028	S	14028S	5630	14	10.5	144	44.5	14-028		14028S	FN	CL		144.741667	-14.175	14028S
14029	S	MACLEAR REEF	60	14	12.5	144	14.5	MACLEAR ISLAND		14029S	FN	PC		144.241667	-14.208333	MACLEAR REEF
14030	S	SENTRY REEF	1	14	12	144	16.5	SENTRY ROCK		14030S	FN	PC		144.275	-14.2	SENTRY REEF
14031	S	BLACKWOOD REEF	90	14	13	144	13.5	BLACKWOOD ISLAND		14031S	FN	PC		144.225	-14.216667	BLACKWOOD REEF
14032	S	DENHAM REEF	60	14	13.5	144	16	DENHAM ISLAND		14032S	FN	PC		144.266667	-14.225	DENHAM REEF
14033	A	ROCKY ISLETS REEF (NORTH)	40	14	15.5	144	21	ROCKY ISLETS A		14033A	FN	PC		144.35	-14.258333	ROCKY ISLETS REEF (NORTH)
14033	B	ROCKY ISLETS REEF (SOUTH)	20	14	16	144	21.5	ROCKY ISLETS B		14033B	FN	PC		144.358333	-14.266667	ROCKY ISLETS REEF (SOUTH)
14034	S	14034S	19210	14	3	144	46	SCOOTERBOOT		14034S	FN	CL		144.766667	-14.05	14034S
14035	S	14035S	120	14	5	144	40	14-035		14035S	FN	CL		144.666667	-14.083333	14035S
14036	S	PIPON SHOALS	40	14	5.5	144	32	PIPON SHOAL		14036S	FN	CL		144.533333	-14.091667	PIPON SHOALS
14037	S	MELANIE PATCHES	80	14	5.5	144	34.5	MELANIE PATCHES		14037S	FN	CL		144.575	-14.091667	MELANIE PATCHES
14038	S	PIPON REEF	390	14	7	144	31.5	PIPON ISLANDS		14038S	FN	CL		144.525	-14.116667	PIPON REEF
14039	S	NORTH WARDEN REEF	1720	14	9	144	38.5	N. WARDEN		14039S	FN	CL		144.641667	-14.15	NORTH WARDEN REEF
14040	S	SINGLETON PATCH	30	14	9.5	144	36	SINGLETON SHOAL		14040S	FN	CL		144.6	-14.158333	SINGLETON PATCH
14041	S	WEDGE ROCKS REEF	1	14	9.5	144	31.5	WEDGE ROCKS		14041S	FN	CL		144.525	-14.158333	WEDGE ROCKS REEF
14042	A	FLINDERS ISLAND REEF (NO 1)	120	14	10.5	144	16.5	FLINDERS ISLAND A		14042A	FN	PC		144.275	-14.175	FLINDERS ISLAND REEF (NO 1)
14042	B	FLINDERS ISLAND REEF (NO 2)	90	14	11.5	144	15.5	FLINDERS ISLAND B		14042B	FN	PC		144.258333	-14.191667	FLINDERS ISLAND REEF (NO 2)
14042	C	FLINDERS ISLAND REEF (NO 3)	150	14	10	144	14.5	FLINDERS ISLAND C		14042C	FN	PC		144.241667	-14.166667	FLINDERS ISLAND REEF (NO 3)
14043	S	14043S	1620	14	10.5	144	49	14-043	PLANAR	14043S	FN	CL	O	144.816667	-14.175	14043S
14044	S	HALES REEF	1	14	11	144	32.5	HALES ISLAND		14044S	FN	CL		144.541667	-14.183333	HALES REEF
14045	S	SAND BANK NO 1 REEF	530	14	11.5	144	55	SANDBANK NO.1	PLANAR	14045S	FN	PC	O	144.916667	-14.191667	Sand bank No.1	1
14046	S	14046S	40	14	12	144	51.5	14-046		14046S	FN	CL		144.858333	-14.2	14046S
14047	S	14047S	1340	14	12.5	144	57.5	14-047		14047S	FN	CL		144.958333	-14.208333	14047S
14048	S	BROOMFIELD ROCK REEF	1	14	13.5	144	39.5	BROOMFIELD ROCK		14048S	FN	CL		144.658333	-14.225	BROOMFIELD ROCK REEF
14049	S	14049S	60	14	13.5	144	58	14-049		14049S	FN	CL		144.966667	-14.225	14049S
14050	S	ROCKY POINT ISLAND REEF	1	14	14	144	34.5	ROCKY POINT ISLAND		14050S	FN	CL		144.575	-14.233333	ROCKY POINT ISLAND REEF
14051	S	SOUTH WARDEN REEF	13650	14	16	144	43.5	SOUTH WARDEN		14051S	FN	CL		144.725	-14.266667	SOUTH WARDEN REEF
14052	S	UNISON REEF	90	14	18	144	41.5	UNISON		14052S	FN	CL		144.691667	-14.3	UNISON REEF
14053	S	14053S	780	14	18.5	144	47.5	14-053		14053S	FN	CL		144.791667	-14.308333	14053S
14054	S	STAPLETON REEF	480	14	19.5	144	51.5	STAPLETON IT	PLANAR	14054S	FN	CL	M	144.858333	-14.325	Stapleton Reef
14055	S	MUNRO REEF	1630	14	19	144	44.5	MUNRO		14055S	FN	CL		144.741667	-14.316667	MUNRO REEF
14056	S	14056S	780	14	19.5	144	57.5	14-056	CRESCENTIC	14056S	FN	CL	M	144.958333	-14.325	Reef 14-056	1
14057	A	DAVY PATCHES (NO 1)	10	14	19.5	144	43	DAVY PATCHES A		14057A	FN	CL		144.716667	-14.325	DAVY PATCHES (NO 1)
14057	B	DAVY PATCHES (NO 2)	30	14	20	144	42.5	DAVY PATCHES B		14057B	FN	CL		144.708333	-14.333333	DAVY PATCHES (NO 2)
14057	C	DAVY PATCHES (NO 3)	10	14	20.5	144	43	DAVY PATCHES C		14057C	FN	CL		144.716667	-14.341667	DAVY PATCHES (NO 3)
14058	S	14058S	30	14	20.5	144	35.5	14-058		14058S	FN	CL		144.591667	-14.341667	14058S
14059	S	14059S	210	14	20	144	35	14-059		14059S	FN	CL		144.583333	-14.333333	14059S
14060	S	BARROW REEF	100	14	20.5	144	39	BARROW ISLANDS		14060S	FN	CL		144.65	-14.341667	BARROW REEF
14061	S	SWITZER REEF	1430	14	21.5	144	45.5	SWITZER	PLANAR	14061S	FN	CL	M	144.758333	-14.358333	Switzer Reef
14062	S	14062S	800	14	22.5	144	58.5	14-062	CRESCENTIC	14062S	FN	CL	M	144.975	-14.375	14062S
14063	S	COMBE REEF	4069	14	25	144	57.5	COMBE		14063S	FN	CL		144.958333	-14.416667	COMBE REEF
14064	S	INGRAM-BEANLEY REEF	670	14	25.5	144	53.5	INGRAM AND BEANLEY IS'S	PLANAR	14064S	FN	CL	M	144.891667	-14.425	Ingram and Beanley Islands	1
14065	S	BEWICK REEF	200	14	26	144	48.5	BEWICK ISLAND		14065S	FN	CL		144.808333	-14.433333	BEWICK REEF
14066	S	MID REEF(14066)	1210	14	27.5	144	57.5	MID (14066)		14066S	FN	CL		144.958333	-14.458333	MID REEF(14066)
14067	S	14067S	590	14	27.5	144	37.5	14-067		14067S	FN	CL		144.625	-14.458333	14067S
14068	S	WATSON REEF	60	14	28	144	53.5	WATSON ISLAND		14068S	FN	CL		144.891667	-14.466667	WATSON REEF
14069	S	WOODEN PATCH	30	14	28.5	144	45.5	WOODEN PATCH		14069S	FN	CL		144.758333	-14.475	WOODEN PATCH
14070	S	BARON REEF	50	14	28.5	144	41.5	BARON		14070S	FN	CL		144.691667	-14.475	BARON REEF
14071	A	WEIGALL REEFS (EAST)	50	14	28.5	144	38.7	WEIGALL A		14071A	FN	CL		144.645	-14.475	WEIGALL REEFS (EAST)
14071	B	WEIGALL REEFS (WEST)	10	14	28.5	144	38.4	WEIGALL B		14071B	FN	CL		144.64	-14.475	WEIGALL REEFS (WEST)
14072	S	MEGAERA REEF	0	14	28.5	144	57.5	MEGAERA		14072S	FN	CL		144.958333	-14.475	MEGAERA REEF
14073	S	14073S	380	14	13.5	145	0.5	14-073		14073S	FN	CL		145.008333	-14.225	14073S
14074	S	14074S	4310	14	15.5	145	5	14-074		14074S	FN	CL		145.083333	-14.258333	14074S
14075	S	14075S	800	14	17	145	10.5	14-075	RIBBON	14075S	FN	CL	O	145.175	-14.283333	Reef 14-075	1
14076	S	14076S	20	14	18.5	145	11.5	14-076		14076S	FN	CL		145.191667	-14.308333	14076S
14077	A	14077A	1200	14	18.5	145	15	14-077		14077A	FN	CL		145.25	-14.308333	14077A
14077	B	14077B	50	14	19.5	145	14	14-077		14077B	FN	CL		145.233333	-14.325	14077B
14078	S	14078S	170	14	20	145	17	14-078		14078S	FN	CL		145.283333	-14.333333	14078S
14079	S	JEWELL REEF	6150	14	22	145	21.5	JEWELL		14079S	FN	CL		145.358333	-14.366667	JEWELL REEF
14080	S	14080S	510	14	22	145	1.5	14-080		14080S	FN	CL		145.025	-14.366667	14080S
14081	S	14081S	190	14	24	145	2.5	14-081		14081S	FN	CL		145.041667	-14.4	14081S
14082	S	CRESCENT REEF	1580	14	25	145	6.5	CRESCENT		14082S	FN	CL		145.108333	-14.416667	CRESCENT REEF
14083	S	PARKE REEF	2120	14	26	145	20.5	PARKE		14083S	FN	CL		145.341667	-14.433333	PARKE REEF
14084	S	14084S	109	14	26.5	145	3	14-084		14084S	FN	CL		145.05	-14.441667	14084S
14085	S	HILDER REEF	1290	14	26.5	145	24.5	HILDER	CRESCENTIC	14085S	CA	CL	O	145.408333	-14.441667	Hilder Reef
14086	S	HICKS REEF(14086)	2200	14	27	145	29	HICKS	RIBBON	14086S	CA	CL	O	145.483333	-14.45	HICKS REEF(14086)
14087	S	SNAKE REEF	1040	14	28.5	145	1.5	SNAKE	PLANAR	14087S	FN	CL	M	145.025	-14.475	SNAKE REEF
14088	S	WAINING REEF	15010	14	29	145	15	WAINING		14088S	FN	CL		145.25	-14.483333	WAINING REEF
14089	S	DAY REEF	2170	14	30	145	32	DAY	RIBBON	14089S	CA	CL	O	145.533333	-14.5	DAY REEF
14090	S	HOWICK REEF	780	14	30	144	59.5	HOWICK ISLAND		14090S	FN	CL		144.991667	-14.5	HOWICK REEF
14091	S	NOBLE REEF	90	14	30	144	46	NOBLE ISLAND		14091S	FN	CL		144.766667	-14.5	NOBLE REEF
14092	S	NEWTON REEF	100	14	30.5	144	55	NEWTON ISLAND		14092S	FN	CL		144.916667	-14.508333	NEWTON REEF
14093	S	SAND REEF	20	14	31	144	51	SAND ISLET		14093S	FN	CL		144.85	-14.516667	SAND REEF
14094	S	HOUGHTON REEF	160	14	31.5	144	58.5	HOUGHTON IS	PLANAR	14094S	FN	CL	I	144.975	-14.525	Houghton Island	1
14095	S	WILSON ROCK REEF	1	14	32	144	57.5	WILSON ROCK		14095S	FN	CL		144.958333	-14.533333	WILSON ROCK REEF
14096	S	14096S	10	14	32.5	144	51.5	14-096		14096S	FN	CL		144.858333	-14.541667	14096S
14097	S	COQUET REEF(14097)	90	14	32.5	144	59.5	COQUET IS	PLANAR	14097S	FN	CL	I	144.991667	-14.541667	Coquet Reef (14-097)	1
14098	A	MILES REEF (NORTH)	10	14	32.5	144	55.2	MILES A		14098A	FN	CL		144.92	-14.541667	MILES REEF (NORTH)
14098	B	MILES REEF (SOUTH)	10	14	32.5	144	55	MILES B		14098B	FN	CL		144.916667	-14.541667	MILES REEF (SOUTH)
14099	S	LEGGATT REEF	20	14	33	144	52.5	LEGGATT ISLAND		14099S	FN	CL		144.875	-14.55	LEGGATT REEF
14100	S	14100S	10	14	33	144	51.5	14-100		14100S	FN	CL		144.858333	-14.55	14100S
14101	S	SINCLAIR-MORRIS REEF	60	14	33	144	54	SINCLAIR/MORRIS ISLAND		14101S	FN	CL		144.9	-14.55	SINCLAIR-MORRIS REEF
14102	S	HAMPTON REEF	100	14	33.5	144	53.5	HAMPTON ISLAND		14102S	FN	CL		144.891667	-14.558333	HAMPTON REEF
14103	S	BEATRICE REEF	20	14	34.5	144	55.5	BEATRICE		14103S	FN	CL		144.925	-14.575	BEATRICE REEF
14104	S	MURDOCH REEF	460	14	37	144	56	MURDOCH ISLAND		14104S	FN	CL		144.933333	-14.616667	MURDOCH REEF
14105	S	14105S	430	14	38.5	144	55.5	14-105		14105S	FN	CL		144.925	-14.641667	14105S
14106	S	ROCKY LEDGES	100	14	41	144	57	ROCKY LEDGES		14106S	CA	CL		144.95	-14.683333	ROCKY LEDGES
14107	A	14107A	40	14	42.8	144	59.5	14-107		14107A	CA	CL		144.991667	-14.713333	14107A
14107	B	14107B	10	14	43	144	59	14-107		14107B	CA	CL		144.983333	-14.716667	14107B
14108	S	14108S	120	14	43	144	57	14-108		14108S	CA	CL		144.95	-14.716667	14108S
14109	S	FLY REEF	130	14	30	145	9.5	FLY	PLANAR	14109S	FN	CL	M	145.158333	-14.5	Fly Reef
14110	S	UNDERWOOD SHOAL	40	14	35.5	145	28	UNDERWOOD SHOAL		14110S	CA	CL		145.466667	-14.591667	UNDERWOOD SHOAL
14111	S	COVERED REEF	30	14	39.5	145	10.5	COVERED		14111S	CA	CL		145.175	-14.658333	COVERED REEF
14112	S	STEWART SHOAL	40	14	37	145	28	STEWART SHOAL		14112S	CA	CL		145.466667	-14.616667	STEWART SHOAL
14113	S	PETRICOLA SHOAL	50	14	38	145	29	PETRICOLA SHOAL		14113S	CA	CL		145.483333	-14.633333	PETRICOLA SHOAL
14114	S	MACGILLIVRAY REEF	50	14	39	145	29.5	MACGILLIVRAY	PLANAR	14114S	CA	CL	M	145.491667	-14.65	Macgillivray Reef
14115	S	NYMPH REEF	160	14	39.5	145	15	NYMPH IS	PLANAR	14115S	CA	CL	M	145.25	-14.658333	Nymph Island	1
14116	A	LIZARD ISLAND REEF (NORTH WEST)		14	39.5	145	26.9	LIZARD ISLAND NW SIDE		14116A	CA	CL	M	145.448333	-14.658333	LIZARD ISLAND REEF (NORTH WEST)
14116	B	LIZARD ISLAND REEF (NORTH EAST)		14	39.5	145	28	LIZARD ISLAND NE SIDE		14116B	CA	CL	M	145.466667	-14.658333	LIZARD ISLAND REEF (NORTH EAST)
14116	C	LIZARD ISLAND REEF (COCONUT BAY)		14	40.5	145	28	LIZARD ISLAND COCONUT BAY		14116C	CA	CL	M	145.466667	-14.675	LIZARD ISLAND REEF (COCONUT BAY)
14116	D	LIZARD ISLAND REEF (LAGOON)		14	41	145	27	LIZARD ISLAND LAGOON		14116D	CA	CL	M	145.45	-14.683333	LIZARD ISLAND REEF (LAGOON)
14116	S	LIZARD ISLAND		14	40.5	145	28	LIZARD IS	FRINGING	14116S	CA	CL	M	145.466667	-14.675	Lizard Isles	1
14117	S	GUNGA SHOAL	30	14	40	145	12	GUNGA SHOAL		14117S	CA	CL		145.2	-14.666667	GUNGA SHOAL
14118	S	EYRIE REEF	1200	14	43	145	22.5	EYRIE	PLANAR	14118S	CA	CL	M	145.375	-14.716667	Eyrie Reef
14119	A	TURTLE REEF (NORTH)	10	14	43	145	10	TURTLE A		14119A	CA	CL		145.166667	-14.716667	TURTLE REEF (NORTH)
14119	B	TURTLE REEF (SOUTH)	10	14	43.2	145	9.8	TURTLE B		14119B	CA	CL		145.163333	-14.72	TURTLE REEF (SOUTH)
14120	A	TURTLE GROUP REEF (NO 1)	30	14	44	145	11	TURTLE GROUP A		14120A	CA	CL	I	145.183333	-14.733333	TURTLE GROUP REEF (NO 1)
14120	B	TURTLE GROUP REEF (NO 2)	30	14	44.2	145	12	TURTLE B		14120B	CA	CL	I	145.2	-14.736667	Turtle Group b	1
14120	C	TURTLE GROUP REEF (NO 3)	20	14	43.9	145	10.7	TURTLE GROUP C		14120C	CA	CL	I	145.178333	-14.731667	TURTLE GROUP REEF (NO 3)
14120	D	TURTLE GROUP REEF (NO 4)	30	14	43.3	145	12	TURTLE GROUP D		14120D	CA	CL	I	145.2	-14.721667	TURTLE GROUP REEF (NO 4)
14120	E	TURTLE GROUP REEF (NO 5)	20	14	42.2	145	12.2	TURTLE GROUP E		14120E	CA	CL	I	145.203333	-14.703333	TURTLE GROUP REEF (NO 5)
14120	F	TURTLE GROUP REEF (NO 6)	20	14	43	145	11.5	TURTLE GROUP F		14120F	CA	CL	I	145.191667	-14.716667	TURTLE GROUP REEF (NO 6)
14120	G	TURTLE GROUP REEF (NO 7)	20	14	43.8	145	11.4	TURTLE GROUP G		14120G	CA	CL	I	145.19	-14.73	TURTLE GROUP REEF (NO 7)
14120	H	TURTLE GROUP REEF (NO 8)	20	14	43	145	11.8	TURTLE GROUP H		14120H	CA	CL	I	145.196667	-14.716667	TURTLE GROUP REEF (NO 8)
14120	I	TURTLE GROUP REEF (NO 9)	20	14	44.8	145	12.2	TURTLE GROUP I		14120I	CA	CL	I	145.203333	-14.746667	TURTLE GROUP REEF (NO 9)
14121	S	CROMPTON SHOALS	60	14	43	145	16.5	CROMPTON SHOAL		14121S	CA	CL		145.275	-14.716667	CROMPTON SHOALS
14122	A	PETHEBRIDGE ISLETS REEF (EAST)	30	14	43.9	145	6	PETHEBRIDGE ISLETS A		14122A	CA	CL		145.1	-14.731667	PETHEBRIDGE ISLETS REEF (EAST)
14122	B	PETHEBRIDGE ISLETS REEF (WEST)	30	14	44.2	145	5	PETHEBRIDGE ISLETS B		14122B	CA	CL		145.083333	-14.736667	PETHEBRIDGE ISLETS REEF (WEST)
14123	S	MARTIN REEF(14123)	1010	14	46	145	21.5	MARTIN	PLANAR	14123S	CA	CL	I	145.358333	-14.766667	Martin	1
14124	S	14124S	1420	14	47	145	5	14-124		14124S	CA	CL		145.083333	-14.783333	14124S
14125	S	MAXWELL REEF	50	14	47.2	145	19	MAXWELL		14125S	CA	CL		145.316667	-14.786667	MAXWELL REEF
14126	S	LINNET REEF	350	14	47	145	20.5	LINNET	PLANAR	14126S	CA	CL	I	145.341667	-14.783333	Linnet Reef
14127	A	14127A	10	14	47.5	145	8.2	14-127		14127A	CA	CL		145.136667	-14.791667	14127A
14127	B	14127B	30	14	48	145	8	14-127		14127B	CA	CL		145.133333	-14.8	14127B
14128	S	SIM REEF	10	14	49	145	17	SIM		14128S	CA	CL		145.283333	-14.816667	SIM REEF
14129	A	14129A	10	14	49	145	10.9	14-129		14129A	CA	CL		145.181667	-14.816667	14129A
14129	B	14129B	10	14	49.5	145	11.2	14-129		14129B	CA	CL		145.186667	-14.825	14129B
14130	S	FOUR FOOT REEF(14130)	1	14	51	145	15.5	FOUR FOOT ROCK (14130)		14130S	CA	CL		145.258333	-14.85	FOUR FOOT REEF(14130)
14131	S	DECAPOLIS REEF	40	14	51	145	16.2	DECAPOLIS	PLANAR	14131S	CA	CL	I	145.27	-14.85	DECAPOLIS REEF
14132	A	ROCKY ISLETS REEF	580	14	51.5	145	29	ROCKY ISLETS (A)	FRINGING	14132A	CA	CL	M	145.483333	-14.858333	ROCKY ISLETS REEF
14132	B	14132B	590	14	52.2	145	31.5	ROCKY ISLETS (B)	CRESCENTIC	14132B	CA	CL	M	145.525	-14.87	14132B
14133	S	14133S	530	14	55	145	31	14-133	CRESCENTIC	14133S	CA	CL	M	145.516667	-14.916667	Reef 14-133	1
14134	S	EYE REEF	140	14	53.5	145	28.5	EYE	PLANAR	14134S	CA	CL	M	145.475	-14.891667	Eye Reef
14135	S	HELSDON REEF	1060	14	57	145	29.5	HELSDON	CRESCENTIC	14135S	CA	CL	M	145.491667	-14.95	Helsdon Reef
14136	A	14136A	10	14	56.5	145	20.2	14-136		14136A	CA	CL		145.336667	-14.941667	14136A
14136	B	14136B	10	14	57	145	20	14-136		14136B	CA	CL		145.333333	-14.95	14136B
14137	S	CARTER REEF	1370	14	33	145	35	CARTER	RIBBON	14137S	CA	CL	O	145.583333	-14.55	Carter Reef
14138	S	YONGE REEF	1110	14	36	145	37.5	YONGE	RIBBON	14138S	CA	CL	O	145.625	-14.6	Yonge Reef
14139	S	NO NAME REEF	700	14	39	145	39	NO NAME	RIBBON	14139S	CA	CL	O	145.65	-14.65	No Name Reef
14140	S	14140S	109	14	40	145	39	14-140		14140S	CA	CL		145.65	-14.666667	14140S
14141	S	14141S	40	14	42.5	145	32	14-141		14141S	CA	CL		145.533333	-14.708333	14141S
14142	S	14142S	20	14	43.8	145	35	14-142		14142S	CA	CL		145.583333	-14.73	14142S
14143	S	NORTH DIRECTION REEF	90	14	44.5	145	30.5	NORTH DIRECTION IS	FRINGING	14143S	CA	CL	M	145.508333	-14.741667	North Direction Island	1
14144	S	KEDGE REEF	430	14	46.5	145	31.5	KEDGE		14144S	CA	CL		145.525	-14.775	KEDGE REEF
14145	S	14145S	2420	14	47	145	35	14-145		14145S	CA	CL		145.583333	-14.783333	14145S
14146	S	RIBBON NO 10 REEF	11560	14	48	145	43	RIBBON NO.10	RIBBON	14146S	CA	CL	O	145.716667	-14.8	RIBBON NO 10 REEF
14147	A	SOUTH DIRECTION REEF (NORTH)	190	14	49.5	145	31.5	SOUTH DIRECTION IS (A)	FRINGING	14147A	CA	CL	M	145.525	-14.825	South Direction Island	1
14147	B	SOUTH DIRECTION REEF (SOUTH)	130	14	48.5	145	31	SOUTH DIRECTION ISLAND(B)		14147B	CA	CL	M	145.516667	-14.808333	SOUTH DIRECTION REEF (SOUTH)
14148	S	HIGH ROCK REEF	10	14	49.5	145	33	HIGH ROCK		14148S	CA	CL		145.55	-14.825	HIGH ROCK REEF
14149	S	14149S	1820	14	52	145	37	14-149		14149S	CA	CL		145.616667	-14.866667	14149S
14150	S	14150S	109	14	53	145	33.5	14-150		14150S	CA	CL		145.558333	-14.883333	14150S
14151	S	NO 10 PATCHES (NO 1)	80	14	55.5	145	41.5	14-151		14151S	CA	CL		145.691667	-14.925	NO 10 PATCHES (NO 1)
14152	S	NO 10 PATCHES (NO 2)	150	14	56	145	41	14-152	PLANAR	14152S	CA	CL	O	145.683333	-14.933333	Number 10 Patches No.2	1
14153	S	14153S	210	14	57	145	41.5	14-153		14153S	CA	CL		145.691667	-14.95	14153S
14154	S	RIBBON NO 9 REEF	1880	14	59.5	145	42.5	RIBBON NO.9	RIBBON	14154S	CA	CL	O	145.708333	-14.991667	Ribbon Reef No.9	1
14159	A	14159A		14	7	144	42.5	14-159		14159A				144.708333	-14.116667	14159A
14159	B	14159B		14	7.5	144	42	14-159		14159B				144.7	-14.125	14159B
14160	S	14160S		14	11.5	144	51.5	14-160		14160S				144.858333	-14.191667	14160S
14701	S	14701S		0	0	0	0	14-701		14701S				0	0	14701S
14702	S	14702S		0	0	0	0	14-702		14702S				0	0	14702S
14703	S	14703S		0	0	0	0	14-703		14703S				0	0	14703S
14704	S	14704S		0	0	0	0	14-704		14704S				0	0	14704S
14705	S	14705S		0	0	0	0	14-705		14705S				0	0	14705S
14706	S	14706S		0	0	0	0	14-706		14706S				0	0	14706S
14707	S	14707S		0	0	0	0	14-707		14707S				0	0	14707S
14708	S	14708S		0	0	0	0	14-708		14708S				0	0	14708S
14709	S	14709S		0	0	0	0	14-709		14709S				0	0	14709S
14710	S	14710S		0	0	0	0	14-710		14710S				0	0	14710S
14711	S	14711S		0	0	0	0	14-711		14711S				0	0	14711S
14712	S	14712S		0	0	0	0	14-712		14712S				0	0	14712S
14713	S	14713S		0	0	0	0	14-713		14713S				0	0	14713S
14714	S	14714S		0	0	0	0	14-714		14714S				0	0	14714S
14715	S	14715S		0	0	0	0	14-715		14715S				0	0	14715S
14716	S	14716S		0	0	0	0	14-716		14716S				0	0	14716S
14717	S	14717S		0	0	0	0	14-717		14717S				0	0	14717S
14718	S	14718S		0	0	0	0	14-718		14718S				0	0	14718S
14719	S	14719S		0	0	0	0	14-719		14719S				0	0	14719S
14720	S	14720S		0	0	0	0	14-720		14720S				0	0	14720S
14721	S	14721S		0	0	0	0	14-721		14721S				0	0	14721S
14722	S	14722S		0	0	0	0	14-722		14722S				0	0	14722S
14723	S	14723S		0	0	0	0	14-723		14723S				0	0	14723S
14724	S	14724S		0	0	0	0	14-724		14724S				0	0	14724S
14725	S	14725S		0	0	0	0	14-725		14725S				0	0	14725S
14726	S	14726S		0	0	0	0	14-726		14726S				0	0	14726S
14727	S	14727S		0	0	0	0	14-727		14727S				0	0	14727S
14728	S	14728S		0	0	0	0	14-728		14728S				0	0	14728S
14729	S	14729S		0	0	0	0	14-729		14729S				0	0	14729S
14730	S	14730S		0	0	0	0	14-730		14730S				0	0	14730S
14731	S	14731S		0	0	0	0	14-731		14731S				0	0	14731S
14732	S	14732S		0	0	0	0	14-732		14732S				0	0	14732S
14733	S	14733S		0	0	0	0	14-733		14733S				0	0	14733S
14734	S	14734S		0	0	0	0	14-734		14734S				0	0	14734S
14735	S	14735S		0	0	0	0	14-735		14735S				0	0	14735S
14736	S	14736S		0	0	0	0	14-736		14736S				0	0	14736S
14737	S	14737S		0	0	0	0	14-737		14737S				0	0	14737S
14738	S	14738S		0	0	0	0	14-738		14738S				0	0	14738S
14739	S	14739S		0	0	0	0	14-739		14739S				0	0	14739S
14740	S	14740S		0	0	0	0	14-740		14740S				0	0	14740S
14741	S	14741S		0	0	0	0	14-741		14741S				0	0	14741S
14743	S	14743S		0	0	0	0	14-743		14743S				0	0	14743S
14744	S	14744S		0	0	0	0	14-744		14744S				0	0	14744S
14745	S	14745S		0	0	0	0	14-745		14745S				0	0	14745S
14746	S	14746S		0	0	0	0	14-746		14746S				0	0	14746S
14747	S	14747S		0	0	0	0	14-747		14747S				0	0	14747S
14748	S	14748S		0	0	0	0	14-748		14748S				0	0	14748S
14749	S	14749S		0	0	0	0	14-749		14749S				0	0	14749S
14750	S	14750S		0	0	0	0	14-750		14750S				0	0	14750S
14751	S	OWEN CHANNEL		0	0	0	0	OWEN CHANNEL		14751S				0	0	OWEN CHANNEL
15001	S	ADA BANK	80	15	0.5	145	27.8	ADA BANK		15001S	CA	CL		145.463333	-15.008333	ADA BANK
15002	S	TWO ISLANDS REEF	180	15	1.5	145	26.5	TWO ISLES	PLANAR	15002S	CA	CL	I	145.441667	-15.025	Two Isles	1
15003	S	LOW WOODED REEF	130	15	6	145	23	LOW WOODED ISLAND		15003S	CA	CL		145.383333	-15.1	LOW WOODED REEF
15004	A	MURRAY REEFS (NO 1)	10	15	5.9	145	15.8	MURRAY A		15004A	CA	CL		145.263333	-15.098333	MURRAY REEFS (NO 1)
15004	B	MURRAY REEFS (NO 2)	10	15	5.8	145	16	MURRAY B		15004B	CA	CL		145.266667	-15.096667	MURRAY REEFS (NO 2)
15004	C	MURRAY REEFS (NO 3)	10	15	6.1	145	15.9	MURRAY C		15004C	CA	CL		145.265	-15.101667	MURRAY REEFS (NO 3)
15005	S	THREE ISLANDS REEF	160	15	7	145	25.5	THREE ISLES	PLANAR	15005S	CA	CL	I	145.425	-15.116667	Three Isles	1
15006	S	CONICAL ROCK REEF	160	15	8.2	145	19	CONICAL ROCK		15006S	CA	CL		145.316667	-15.136667	CONICAL ROCK REEF
15007	S	15007S	360	15	9.5	145	15	15-007		15007S	CA	CL		145.25	-15.158333	15007S
15008	S	BEOR REEF	40	15	9.5	145	16	BEOR		15008S	CA	CL		145.266667	-15.158333	BEOR REEF
15009	S	FORRESTER REEF	1320	15	10	145	30	FORRESTER	PLANAR	15009S	CA	CL	M	145.5	-15.166667	Forrester Reef
15010	S	15010S	150	15	10.5	145	14.5	15-010		15010S	CA	CL		145.241667	-15.175	15010S
15011	S	PETTY PATCH	50	15	13	145	20.5	PETTY PATCH		15011S	CA	CL		145.341667	-15.216667	PETTY PATCH
15012	S	BOULDER REEF	1260	15	25	145	25.5	BOULDER	CRESCENTIC	15012S	CA	CL	I	145.425	-15.416667	Boulder Reef
15013	S	EGRET REEF	970	15	28.5	145	25	EGRET	CRESCENTIC	15013S	CA	CL	I	145.416667	-15.475	Egret Reef
15014	A	BLACKBIRD PATCHES (NORTH)	10	15	28.8	145	17.3	BLACKBIRD PATCHES (A)		15014A	CA	CL		145.288333	-15.48	BLACKBIRD PATCHES (NORTH)
15014	B	BLACKBIRD PATCHES (SOUTH)	20	15	29	145	17.2	BLACKBIRD PATCHES (B)		15014B	CA	CL		145.286667	-15.483333	BLACKBIRD PATCHES (SOUTH)
15015	S	TILBROOK BANK	80	15	0.5	145	30.5	TILBROOK BANK		15015S	CA	CL		145.508333	-15.008333	TILBROOK BANK
15016	S	GULL REEF	40	15	0.3	145	34	GULL		15016S	CA	CL		145.566667	-15.005	GULL REEF
15017	S	15017S	290	15	2	145	41.5	15-017		15017S	CA	CL		145.691667	-15.033333	15017S
15018	S	PASCO REEF	0	15	3	145	32	PASCO		15018S	CA	CL	M	145.533333	-15.05	Pasco Reef
15019	S	LONG REEF(15019)	760	15	3	145	34	LONG (15019)		15019S	CA	CL	M	145.566667	-15.05	Long Reef	1
15020	S	STRICKLAND REEF	40	15	4.5	145	31	STRICKLAND		15020S	CA	CL		145.516667	-15.075	STRICKLAND REEF
15021	S	RIBBON NO.8	1500	15	5	145	43.5	RIBBON NO.8	RIBBON	15021S	CA	CL	O	145.725	-15.083333	RIBBON NO.8
15022	S	15022S	360	15	6	145	37.5	15-022		15022S	CA	CL	M	145.625	-15.1	Reef 15-022	1
15023	S	15023S	200	15	6	145	40	15-023		15023S	CA	CL	O	145.666667	-15.1	Reef 15-023	1
15024	S	MACKAY REEFS	2590	15	9	145	34.5	MACKAY REEFS	REEF PATCHES	15024S	CA	CL	M	145.575	-15.15	Mackay Reefs
15025	S	HARRIER REEF	140	15	8	145	41.5	HARRIER		15025S	CA	CL	O	145.691667	-15.133333	Harrier Reef
15026	S	RIBBON NO 7 REEF	2310	15	12	145	44	RIBBON NO.7		15026S	CA	CL		145.733333	-15.2	RIBBON NO 7 REEF
15027	S	MARX REEF	190	15	12	145	37	MARX	PLANAR	15027S	CA	CL	M	145.616667	-15.2	Marx	1
15028	S1	STARTLE (WEST)	1130	15	12.5	145	33	STARTLE (WEST)	REEF PATCHES	15028S1	CA	CL	M	145.55	-15.208333	STARTLE (WEST)
15028	S2	STARTLE (EAST)		15	12.5	145	33	STARTLE (EAST)	REEF PATCHES	15028S2	CA	CL	M	145.55	-15.208333	Startle Reef East	1
15029	S	CAMEL HEAD REEF	370	15	14.5	145	43	15-029		15029S	CA	CL		145.716667	-15.241667	CAMEL HEAD REEF
15030	S	SWINGER REEF	250	15	14.5	145	32	SWINGER	PLANAR	15030S	CA	CL	M	145.533333	-15.241667	Swinger Reef
15031	S	PULLEN REEFS	150	15	15	145	35	PULLENS		15031S	CA	CL		145.583333	-15.25	PULLEN REEFS
15032	S	RIBBON NO 6 REEF	1040	15	17	145	45	RIBBON NO.6	RIBBON	15032S	CA	CL	O	145.75	-15.283333	Ribbon Reef No.6	1
15033	S	LARK REEF	6050	15	18	145	34	LARK		15033S	CA	CL		145.566667	-15.3	LARK REEF
15034	S	15034S	290	15	19	145	46	15-034	RIBBON	15034S	CA	CL	O	145.766667	-15.316667	Reef 15-034	1
15035	S	15035S	50	15	19	145	38	15-035		15035S	CA	CL		145.633333	-15.316667	15035S
15036	S	15036S	109	15	19.7	145	39	15-036		15036S	CA	CL		145.65	-15.328333	15036S
15037	S	15037S	40	15	20	145	45	15-037		15037S	CA	CL	O	145.75	-15.333333	Reef 15-037	1
15038	S	RIBBON NO 5 REEF	1020	15	22	145	47	RIBBON NO.5	RIBBON	15038S	CA	CL	O	145.783333	-15.366667	RIBBON NO 5 REEF
15039	S	WILLIAMSON REEFS	3710	15	21.5	145	35	WILLIAMSONS		15039S	CA	CL		145.583333	-15.358333	WILLIAMSON REEFS
15040	S	15040S	30	15	23.5	145	46	15-040		15040S	CA	CL		145.766667	-15.391667	15040S
15041	S	15041S	109	15	24	145	46	15-041		15041S	CA	CL		145.766667	-15.4	15041S
15042	S	15042S	80	15	24.5	145	46	15-042		15042S	CA	CL		145.766667	-15.408333	15042S
15043	S	15043S	3240	15	26	145	30.5	15-043	CRESCENTIC	15043S	CA	CL	M	145.508333	-15.433333	15043S
15044	S	15044S	350	15	25.5	145	36.5	15-044		15044S	CA	CL		145.608333	-15.425	15044S
15045	S	15045S	30	15	26	145	39.5	15-045		15045S	CA	CL		145.658333	-15.433333	15045S
15046	S	RIBBON NO 4 REEF	1000	15	26	145	48	RIBBON NO.4	RIBBON	15046S	CA	CL	O	145.8	-15.433333	RIBBON NO 4 REEF
15047	S	15047S	489	15	28	145	41	15-047	CRESCENTIC	15047S	CA	CL	M	145.683333	-15.466667	Reef 15-047	1
15048	S	15048S	230	15	29	145	39	15-048		15048S	CA	CL		145.65	-15.483333	15048S
15049	S	15049S	230	15	29	145	30	15-049		15049S	CA	CL		145.5	-15.483333	15049S
15050	S	RIBBON NO 3 REEF	1100	15	29	145	48	RIBBON NO.3	RIBBON	15050S	CA	CL	O	145.8	-15.483333	Ribbon Reef No.3	1
15051	S	DAWSON REEF	80	15	30.2	145	19.8	DAWSON		15051S	CA	CL		145.33	-15.503333	DAWSON REEF
15052	S	COWLISHAW REEF	100	15	32	145	21	COWLISHAW		15052S	CA	CL		145.35	-15.533333	COWLISHAW REEF
15053	S	DRAPER PATCH	60	15	33	145	18	DRAPER PATCH		15053S	CA	CL		145.3	-15.55	DRAPER PATCH
15054	S	ROCKY ISLAND REEF(15054)	20	15	36.2	145	20.2	ROCKY ISLAND (MIDDLE)		15054S	CA	CL	M	145.336667	-15.603333	Rocky Island	1
15055	S	15055S	90	15	36.5	145	19.5	15-055		15055S	CA	CL		145.325	-15.608333	15055S
15056	S	MALCOLM PATCH	30	15	37.5	145	26.5	MALCOLM PATCH		15056S	CA	CL		145.441667	-15.625	MALCOLM PATCH
15057	S	BEE REEF	70	15	38.5	145	25.5	BEE		15057S	CA	CL		145.425	-15.641667	BEE REEF
15058	S	15058S	109	15	39	145	19	15-058		15058S	CA	CL		145.316667	-15.65	15058S
15059	A	15059A	410	15	42.5	145	21	15-059		15059A	CA	CL		145.35	-15.708333	15059A
15059	B	15059B	40	15	45	145	22	15-059		15059B	CA	CL		145.366667	-15.75	15059B
15059	C	15059C	100	15	46.5	145	22	15-059		15059C	CA	CL		145.366667	-15.775	15059C
15059	D	15059D	40	15	47.5	145	21.5	15-059		15059D	CA	CL		145.358333	-15.791667	15059D
15060	S	OTTAWAY PATCH	10	15	42.5	145	25.9	OTTAWAY PATCH		15060S	CA	CL		145.431667	-15.708333	OTTAWAY PATCH
15061	S	STONOR PATCH	10	15	42.5	145	26.2	STONOR PATCH		15061S	CA	CL		145.436667	-15.708333	STONOR PATCH
15062	S	DELIUS PATCH	10	15	42.8	145	24	DELIUS PATCH		15062S	CA	CL		145.4	-15.713333	DELIUS PATCH
15063	S	GUBBINS REEF	60	15	42.5	145	23.5	GUBBINS		15063S	CA	CL		145.391667	-15.708333	GUBBINS REEF
15064	S	HOPE ISLANDS REEF (WEST)	320	15	44.5	145	26.2	WEST HOPE ISLAND		15064S	CA	CL		145.436667	-15.741667	HOPE ISLANDS REEF (WEST)
15065	S	HOPE ISLANDS REEF (EAST)	439	15	44	145	27.5	EAST HOPE ISLAND		15065S	CA	CL		145.458333	-15.733333	HOPE ISLANDS REEF (EAST)
15066	S	15066S	80	15	56.2	145	23.8	15-066		15066S	CA	CA		145.396667	-15.936667	15066S
15067	S	15067S	70	15	55.5	145	22.5	15-067		15067S	CA	CA		145.375	-15.925	15067S
15068	S	LAKE REEF	20	15	54.8	145	23.8	LAKE		15068S	CA	CA		145.396667	-15.913333	LAKE REEF
15069	S	15069S	120	16	0	145	26.2	CAPE TRIBULATION NORTH		15069S	CA	CA	I	145.436667	-16	15069S
15070	S	15070S	1110	15	30	145	37	15-070	CRESCENTIC	15070S	CA	CL	M	145.616667	-15.5	15070S
15071	A	15071A	200	15	31	145	32	15-071		15071A	CA	CL		145.533333	-15.516667	15071A
15071	B	15071B	200	15	30.2	145	32.5	15-071		15071B	CA	CL		145.541667	-15.503333	15071B
15071	C	15071C	200	15	30.8	145	34	15-071		15071C	CA	CL		145.566667	-15.513333	15071C
15072	S	15072S	30	15	31	145	46.5	15-072		15072S	CA	CL		145.775	-15.516667	15072S
15073	S	15073S	0	15	32	145	46.8	15-073		15073S	CA	CL		145.78	-15.533333	15073S
15074	S	15074S	70	15	32.2	145	38.5	15-074		15074S	CA	CL		145.641667	-15.536667	15074S
15075	A	RIBBON NO 2 REEF (NO 1)		15	33.5	145	48	RIBBON NO.2	RIBBON	15075A	CA	CL	O	145.8	-15.558333	RIBBON NO 2 REEF (NO 1)
15075	B	RIBBON NO 2 REEF (NO 2)		15	32.5	145	46.8	RIBBON NO.2 (B)		15075B	CA	CL	O	145.78	-15.541667	RIBBON NO 2 REEF (NO 2)
15075	C	RIBBON NO 2 REEF (NO 3)		15	34.7	145	46.5	RIBBON NO.2 (C)		15075C	CA	CL	O	145.775	-15.578333	RIBBON NO 2 REEF (NO 3)
15076	S	15076S	60	15	33.5	145	36	15-076		15076S	CA	CL		145.6	-15.558333	15076S
15077	S	15077S	600	15	33.5	145	39	15-077	PLANAR	15077S	CA	CL	M	145.65	-15.558333	Reef 15-077	1
15078	S	OSTERLAND REEF	5000	15	33.5	145	32	OSTERLAND		15078S	CA	CL		145.533333	-15.558333	OSTERLAND REEF
15079	S	15079S	109	15	36	145	46	15-079		15079S	CA	CL		145.766667	-15.6	15079S
15080	S	RIBBON NO 1 REEF	330	15	36.5	145	48	RIBBON NO.1	RIBBON	15080S	CA	CL	O	145.8	-15.608333	Ribbon Reef No.1	1
15081	S	ROSSER REEF	720	15	37	145	31	ROSSER	PLANAR	15081S	CA	CL	M	145.516667	-15.616667	Rosser Reef
15082	S	EMILY REEF	3000	15	37	145	39.5	EMILY		15082S	CA	CL		145.658333	-15.616667	EMILY REEF
15083	S	GILL PATCHES	20	15	38	145	30.5	GILL PATCHES		15083S	CA	CL		145.508333	-15.633333	GILL PATCHES
15084	S	IRENE REEF	1300	15	39	145	43	IRENE	REEF PATCHES	15084S	CA	CL	M	145.716667	-15.65	Irene Reef
15085	S	LENA REEF	710	15	39	145	48	LENA	RIBBON	15085S	CA	CL	O	145.8	-15.65	Lena Reef
15086	S	CAIRNS REEF	5590	15	42	145	31	CAIRNS		15086S	CA	CL		145.516667	-15.7	CAIRNS REEF
15087	S	PEARL REEF	330	15	43	145	48	PEARL		15087S	CA	CA		145.8	-15.716667	PEARL REEF
15088	S	RUBY REEF	1200	15	45	145	47	RUBY	RIBBON	15088S	CA	CA	O	145.783333	-15.75	Ruby Reef
15089	S	ENDEAVOUR REEF	1790	15	47	145	35	ENDEAVOUR	CRESCENTIC	15089S	CA	CL	M	145.583333	-15.783333	Endeavour Reef
15090	S	ANDERSEN REEF	310	15	47.5	145	48	ANDERSEN	RIBBON	15090S	CA	CA	O	145.8	-15.791667	Andersen Reef
15091	A	15091A	20	15	48.5	145	46.5	15-091		15091A	CA	CA		145.775	-15.808333	15091A
15091	B	15091B	30	15	49.5	145	46.2	15-091		15091B	CA	CA		145.77	-15.825	15091B
15092	S	RACHEL CARSON REEF	420	15	49.5	145	49	15-092	RIBBON	15092S	CA	CA	O	145.816667	-15.825	Rachel Carson Reef
15093	S	PICKERSGILL REEF	1700	15	52.5	145	35	PICKERSGILL	LAGOONAL	15093S	CA	CA	M	145.583333	-15.875	Pickersgill Reef
15094	S1	ESCAPE (1)	2100	15	53	145	47.5	ESCAPE (1)	RIBBON	15094S1	CA	CA	O	145.791667	-15.883333	Escape Reef	1
15094	S2	ESCAPE (2)	2100	15	53	145	47.5	ESCAPE (2)	RIBBON	15094S2	CA	CA	O	145.791667	-15.883333	ESCAPE (2)
15095	S	EVENING REEF	879	15	54.5	145	39.5	EVENING	PLANAR	15095S	CA	CA	M	145.658333	-15.908333	Evening Reef
15096	S	AGINCOURT REEFS (NO 4)	1260	15	57	145	49	AGINCOURT NO.4	RIBBON	15096S	CA	CA	O	145.816667	-15.95	Agincourt Reef No.4	1
15097	S	BONNER REEF	1	15	58.5	145	37.5	BONNER ROCK		15097S	CA	CA		145.625	-15.975	BONNER REEF
15098	S	MORNING REEF	1480	15	58.5	145	40	MORNING	REEF PATCHES	15098S	CA	CA	M	145.666667	-15.975	Morning Reef
15099	A	AGINCOURT REEFS (NO 3)	1250	15	59.5	145	49.5	AGINCOURT NO.3	RIBBON	15099A	CA	CA	O	145.825	-15.991667	Agincourt Reef No.3	1
15099	B	AGINCOURT REEFS (NO 2)	620	16	1.5	145	51	AGINCOURT NO.2		15099B	CA	CA	O	145.85	-16.025	AGINCOURT REEFS (NO 2)
15099	C	AGINCOURT REEFS (NO 1)	510	16	3	145	51.5	AGINCOURT NO.1	RIBBON	15099C	CA	CA	O	145.858333	-16.05	Agincourt Reef No.1	1
15099	D	AGINCOURT REEFS (NO 5)	310	16	2.5	145	50	AGINCOURT D		15099D	CA	CA	O	145.833333	-16.041667	AGINCOURT REEFS (NO 5)
15701	S	15701S		0	0	0	0	15-701		15701S				0	0	15701S
15702	S	15702S		0	0	0	0	15-702		15702S				0	0	15702S
15703	S	15703S		0	0	0	0	15-703		15703S				0	0	15703S
15704	S	15704S		0	0	0	0	15-704		15704S				0	0	15704S
15705	S	15705S		0	0	0	0	15-705		15705S				0	0	15705S
15706	S	15706S		0	0	0	0	15-706		15706S				0	0	15706S
15707	S	15707S		0	0	0	0	15-707		15707S				0	0	15707S
15708	S	15708S		0	0	0	0	15-708		15708S				0	0	15708S
15709	S	15709S		0	0	0	0	15-709		15709S				0	0	15709S
15710	S	15710S		0	0	0	0	15-710		15710S				0	0	15710S
15711	S	15711S		0	0	0	0	15-711		15711S				0	0	15711S
15712	S	15712S		0	0	0	0	15-712		15712S				0	0	15712S
15713	S	15713S		0	0	0	0	15-713		15713S				0	0	15713S
15714	S	15714S		0	0	0	0	15-714		15714S				0	0	15714S
15715	S	15715S		0	0	0	0	15-715		15715S				0	0	15715S
15716	S	15716S		0	0	0	0	15-716		15716S				0	0	15716S
15717	S	15717S		0	0	0	0	15-717		15717S				0	0	15717S
15718	S	15718S		0	0	0	0	15-718		15718S				0	0	15718S
15719	S	15719S		0	0	0	0	15-719		15719S				0	0	15719S
15720	S	15720S		0	0	0	0	15-720		15720S				0	0	15720S
15721	S	15721S		0	0	0	0	15-721		15721S				0	0	15721S
15722	S	15722S		0	0	0	0	15-722		15722S				0	0	15722S
15723	S	15723S		0	0	0	0	15-723		15723S				0	0	15723S
15724	S	15724S		0	0	0	0	15-724		15724S				0	0	15724S
15725	S	15725S		0	0	0	0	15-725		15725S				0	0	15725S
15726	S	15726S		0	0	0	0	15-726		15726S				0	0	15726S
15727	S	15727S		0	0	0	0	15-727		15727S				0	0	15727S
15728	S	15728S		0	0	0	0	15-728		15728S				0	0	15728S
15729	S	15729S		0	0	0	0	15-729		15729S				0	0	15729S
15730	S	15730S		0	0	0	0	15-730		15730S				0	0	15730S
16001	S	16001S	130	16	2	145	27.5	CAPE TRIBULATION NORTH		16001S	CA	CA	I	145.458333	-16.033333	16001S
16002	S	16002S	109	16	4	145	28	16-002		16002S	CA	CA		145.466667	-16.066667	16002S
16003	S	16003S	130	16	6	145	28	CAPE TRIBULATION SOUTH		16003S	CA	CA	I	145.466667	-16.1	16003S
16004	S	STRUCK REEF	1	16	10.2	145	27	STRUCK ISLAND		16004S	CA	CA		145.45	-16.17	STRUCK REEF
16005	S	BLACK ROCK REEF(16005)	5	16	14.8	145	29.1	BLACK ROCK (16005)		16005S	CA	CA	I	145.485	-16.246667	BLACK ROCK REEF(16005)
16006	S	SNAPPER REEF	160	16	18	145	30	SNAPPER ISLAND		16006S	CA	CA	I	145.5	-16.3	Snapper Island	1
16007	S	16007S	650	16	22	145	25	16-007		16007S	CA	CA		145.416667	-16.366667	16007S
16008	S	16008S	150	16	24	145	25.5	16-008		16008S	CA	CA		145.425	-16.4	16008S
16009	S	16009S	820	16	27	145	25	16-009		16009S	CA	CA		145.416667	-16.45	16009S
16010	S	MOREY REEF	200	16	28.5	145	27	MOREY		16010S	CA	CA		145.45	-16.475	MOREY REEF
16011	S	16011S	20	16	0.5	145	46	16-011		16011S	CA	CA		145.766667	-16.008333	16011S
16012	A	SPITFIRE REEFS (WEST)	160	16	0.7	145	37	SPITFIRE (A)		16012A	CA	CA		145.616667	-16.011667	SPITFIRE REEFS (WEST)
16012	B	SPITFIRE REEFS (EAST)	90	16	1	145	38	SPITFIRE (B)		16012B	CA	CA		145.633333	-16.016667	SPITFIRE REEFS (EAST)
16013	A	16013A	40	16	0.8	145	47.5	16-013 (A)	REEF PATCHES	16013A	CA	CA	M	145.791667	-16.013333	Reef 16-013a	1
16013	B	16013B	20	16	0.8	145	48	16-013 (B)	REEF PATCHES	16013B	CA	CA	M	145.8	-16.013333	Reef 16-013b	1
16013	C	16013C	20	16	1.8	145	48.2	16-013 (C)	REEF PATCHES	16013C	CA	CA	M	145.803333	-16.03	Reef 16-013c	1
16014	A	16014A	10	16	1.2	145	42	16-014		16014A	CA	CA		145.7	-16.02	16014A
16014	B	16014B	90	16	2	145	42.5	16-014		16014B	CA	CA		145.708333	-16.033333	16014B
16015	S	MACKAY REEF	420	16	3	145	39	MACKAY	PLANAR	16015S	CA	CA	M	145.65	-16.05	Mackay Reef
16016	S	16016S	30	16	3.3	145	44	16-016		16016S	CA	CA		145.733333	-16.055	16016S
16017	S	16017S	200	16	5	145	43.5	16-017	PLANAR	16017S	CA	CA	M	145.725	-16.083333	Reef 16-017	1
16018	A	16018A	20	16	4.8	145	45.3	16-018		16018A	CA	CA		145.755	-16.08	16018A
16018	B	16018B	20	16	5.3	145	44.7	16-018		16018B	CA	CA		145.745	-16.088333	16018B
16019	S	ST CRISPIN REEF	3819	16	6.5	145	50	ST. CRISPIN	CRESCENTIC	16019S	CA	CA	O	145.833333	-16.108333	St. Crispin Reef	1
16020	A	UNDINE REEF (WEST)	3050	16	7.5	145	40	UNDINE (A)	REEF PATCHES	16020A	CA	CA	M	145.666667	-16.125	Undine Reef	1
16020	B	UNDINE REEF (EAST)	1250	16	7.5	145	45	UNDINE B		16020B	CA	CA	M	145.75	-16.125	UNDINE REEF (EAST)
16021	S	PRATT REEF	1	16	9	145	37	PRATT ROCK		16021S	CA	CA		145.616667	-16.15	PRATT REEF
16022	A	16022A	10	16	11	145	38.2	16-022		16022A	CA	CA		145.636667	-16.183333	16022A
16022	B	16022B	10	16	11.2	145	38	16-022		16022B	CA	CA		145.633333	-16.186667	16022B
16023	S	RUDDER REEF	0	16	12	145	42	RUDDER	REEF PATCHES	16023S	CA	CA	M	145.7	-16.2	Rudder Reef
16024	S	CHINAMAN REEF(16024)	560	16	12.5	145	48	16-024	CRESCENTIC	16024S	CA	CA	M	145.8	-16.208333	Chinaman Reef (16-024)	1
16025	S	OPAL REEF	2470	16	13	145	53.5	OPAL		16025S	CA	CA	O	145.891667	-16.216667	OPAL REEF
16025	S1	OPAL (1)	2470	16	13	145	53.5	OPAL (1)	CRESCENTIC	16025S1	CA	CA	O	145.891667	-16.216667	OPAL (1)
16025	S2	OPAL (2)	2470	16	13	145	53.5	OPAL (2)	CRESCENTIC	16025S2	CA	CA	O	145.891667	-16.216667	Opal Reef	1
16025	S3	OPAL (3)	2470	16	13	145	53.5	OPAL (3)	CRESCENTIC	16025S3	CA	CA	O	145.891667	-16.216667	OPAL (3)
16026	S1	TONGUE (1)	21330	16	19	145	49	TONGUE (1)	CRESCENTIC	16026S1	CA	CA	M	145.816667	-16.316667	TONGUE (1)
16026	S2	TONGUE (2)	21330	16	19	145	49	TONGUE (2)	CRESCENTIC	16026S2	CA	CA	M	145.816667	-16.316667	Tongue Reef	1
16026	S3	TONGUE (3)	21330	16	19	145	49	TONGUE (3)	CRESCENTIC	16026S3	CA	CA	M	145.816667	-16.316667	TONGUE (3)
16027	S	16027S	390	16	21	145	46	16-027		16027S	CA	CA		145.766667	-16.35	16027S
16028	S	LOW ISLANDS REEF	230	16	23	145	34	LOW ISLETS	PLANAR	16028S	CA	CA	I	145.566667	-16.383333	Low Isles	1
16029	S	BATT REEF	11950	16	25	145	46	BATT		16029S	CA	CA		145.766667	-16.416667	BATT REEF
16030	S	NORMAN REEF	430	16	26	146	0	NORMAN	PLANAR	16030S	CA	CA	O	146	-16.433333	Norman Reef
16031	S	SATELLITE REEF	50	16	26.5	145	41	SATELLITE		16031S	CA	CA		145.683333	-16.441667	SATELLITE REEF
16032	S	SAXON REEF	190	16	28	145	59	SAXON	PLANAR	16032S	CA	CA	M	145.983333	-16.466667	Saxon Reef
16033	S	LINDEN BANK	310	16	18.5	146	0	LINDEN BANK		16033S	CA	CA		146	-16.308333	LINDEN BANK
16034	S	SPUR REEF	130	16	24.5	146	3	SPUR		16034S	CA	CA		146.05	-16.408333	SPUR REEF
16035	S	ONYX REEF	20	16	26.8	146	4	ONYX		16035S	CA	CA		146.066667	-16.446667	ONYX REEF
16036	S	NICHOLAS REEF	20	16	29.5	146	6	NICHOLAS		16036S	CA	CA		146.1	-16.491667	NICHOLAS REEF
16037	S	WENTWORTH REEF	90	16	31.5	145	31.5	WENTWORTH		16037S	CA	CA	I	145.525	-16.525	WENTWORTH REEF
16038	S	EGMONT REEF	10	16	31.8	145	32.3	EGMONT		16038S	CA	CA		145.538333	-16.53	EGMONT REEF
16039	S	ALEXANDRA REEFS(16039)	910	16	33	145	30	ALEXANDRA (16039)		16039S	CA	CA		145.5	-16.55	ALEXANDRA REEFS(16039)
16040	S	PIXIE REEF	70	16	33	145	51.5	PIXIE	PLANAR	16040S	CA	CA	M	145.858333	-16.55	Pixie Reef
16041	S	JORGENSEN PATCH	20	16	33	145	57	16-041		16041S	CA	CA		145.95	-16.55	JORGENSEN PATCH
16042	S	BREAKING PATCHES	90	16	35	145	58.5	16-042		16042S	CA	CA		145.975	-16.583333	BREAKING PATCHES
16043	A	OYSTER REEF	1450	16	38	145	56	OYSTER (A)	PLANAR	16043A	CA	CA	M	145.933333	-16.633333	Oyster Reef
16043	B	16043B	219	16	37.5	145	57	16-043		16043B	CA	CA	M	145.95	-16.625	16043B
16044	A	16044A	125	16	39	145	59	MIDDLE CAY A		16044A	CA	CA	M	145.983333	-16.65	16044A
16044	B	VLASOFF REEF	625	16	39	146	0	MIDDLE CAY (B)	PLANAR	16044B	CA	CA	M	146	-16.65	Vlasoff Cay	1
16045	S	UNITY REEF	80	16	39.5	145	34.5	UNITY		16045S	CA	CA		145.575	-16.658333	UNITY REEF
16046	S	UPOLU REEF	1210	16	40.5	145	56	UPOLU CAY	PLANAR	16046S	CA	CA	M	145.933333	-16.675	Upolu Cay	1
16047	S	DOUBLE ISLAND REEF(16047)	125	16	44	145	41	DOUBLE ISLAND		16047S	CA	CA	I	145.683333	-16.733333	DOUBLE ISLAND REEF(16047)
16048	S	HAYCOCK REEF	125	16	44	145	41	HAYCOCK ISLAND		16048S	CA	CA		145.683333	-16.733333	HAYCOCK REEF
16049	S	GREEN ISLAND REEF	710	16	45.5	145	58.8	GREEN IS	PLANAR	16049S	CA	CA	I	145.98	-16.758333	Green Island	1
16050	S	16050S	20	16	52.5	145	55	16-050		16050S	CA	CA		145.916667	-16.875	16050S
16051	S	ROCKY ISLAND REEF(16051)	250	16	53.5	145	54	ROCKY ISLAND (SOUTHERN)		16051S	CA	CA		145.9	-16.891667	ROCKY ISLAND REEF(16051)
16052	S	16052S	10	16	54	145	57.2	16-052		16052S	CA	CA		145.953333	-16.9	16052S
16053	S	16053S	20	16	54.7	145	56.5	16-053		16053S	CA	CA		145.941667	-16.911667	16053S
16054	S	FITZROY ISLAND REEF	20	16	55.5	145	59	FITZROY IS	FRINGING	16054S	CA	CA	I	145.983333	-16.925	Fitzroy Island	1
16055	S	LITTLE FITZROY ISLAND REEF	20	16	55.5	146	0	LITTLE FITZROY ISLAND		16055S	CA	CA		146	-16.925	LITTLE FITZROY ISLAND REEF
16056	S	16056S	30	16	59	145	54	16-056		16056S	CA	CA		145.9	-16.983333	16056S
16057	S	HASTINGS REEF	1020	16	31	146	1	HASTINGS	CRESCENTIC	16057S	CA	CA	M	146.016667	-16.516667	Hastings Reef
16058	S	HOPE REEF(16058)	20	16	31.8	146	7.5	HOPE	SUBMERGED	16058S	CA	CA	O	146.125	-16.53	Hope Reef	1
16059	S	16059S	10	16	34	146	0	16-059		16059S	CA	CA		146	-16.566667	16059S
16060	S	MICHAELMAS REEF	3000	16	35	146	1	MICHAELMAS	CRESCENTIC	16060S	CA	CA	M	146.016667	-16.583333	Michaelmas Cay	1
16061	S	FIN REEF	20	16	36.5	146	9.8	FIN		16061S	CA	CA		146.163333	-16.608333	FIN REEF
16062	A	PRETTY PATCHES (NO 1)	20	16	38.5	146	1.5	PRETTY PATCHES (A)		16062A	CA	CA		146.025	-16.641667	PRETTY PATCHES (NO 1)
16062	B	PRETTY PATCHES (NO 2)	50	16	37.5	146	2.5	PRETTY PATCHES (B)		16062B	CA	CA		146.041667	-16.625	PRETTY PATCHES (NO 2)
16062	C	PRETTY PATCHES (NO 3)	20	16	38.8	146	2	PRETTY PATCHES (C)		16062C	CA	CA		146.033333	-16.646667	PRETTY PATCHES (NO 3)
16063	S	EUSTON REEF	70	16	41.5	146	15	EUSTON	REEF PATCHES	16063S	CA	CA	O	146.25	-16.691667	Euston Reef
16064	S	ARLINGTON REEF	9950	16	43	146	4	ARLINGTON	CRESCENTIC	16064S	CA	CA	M	146.066667	-16.716667	Arlington Reef
16065	S	FLYNN REEF	219	16	44	146	16.5	FLYNN	PLANAR	16065S	CA	CA	O	146.275	-16.733333	Flynn Reef
16066	A	JENNY LOUISE SHOAL (NORTH)	20	16	45.4	146	20.5	JENNY LOUISE SHOAL A		16066A	CA	IN		146.341667	-16.756667	JENNY LOUISE SHOAL (NORTH)
16066	B	JENNY LOUISE SHOAL (SOUTH)	20	16	45.9	146	20.6	JENNY LOUISE SHOAL B		16066B	CA	IN		146.343333	-16.765	JENNY LOUISE SHOAL (SOUTH)
16067	S	MILLN REEF	370	16	47.5	146	16.5	MILLN	PLANAR	16067S	CA	IN	M	146.275	-16.791667	Milln Reef
16068	S	THETFORD REEF	790	16	48.5	146	11.5	THETFORD	CRESCENTIC	16068S	CA	CA	M	146.191667	-16.808333	Thetford Reef
16069	S	BAINES PATCHES	70	16	49.5	146	21.3	BAINES PATCHES		16069S	CA	CA	O	146.355	-16.825	BAINES PATCHES
16070	S	PELLOWE REEF	120	16	51.3	146	21	PELLOWE	PLANAR	16070S	CA	IN	O	146.35	-16.855	PELLOWE REEF
16071	S	MOORE REEF	2650	16	52	146	14	MOORE	CRESCENTIC	16071S	CA	IN	M	146.233333	-16.866667	Moore Reef
16072	S	NORTH WEST REEF(16072)	190	16	52.5	146	23.7	NORTH WEST		16072S	CA	IN		146.395	-16.875	NORTH WEST REEF(16072)
16073	S	ELFORD REEF	2850	16	55.2	146	16	ELFORD	CRESCENTIC	16073S	CA	IN	M	146.266667	-16.92	ELFORD REEF
16074	S	BRIGGS REEF	80	16	56.5	146	12.5	BRIGGS (16074)		16074S	CA	IN		146.208333	-16.941667	BRIGGS REEF
16075	S	CHANNEL REEF	320	16	56	146	27	CHANNEL		16075S	CA	IN		146.45	-16.933333	CHANNEL REEF
16076	S	16076S	50	16	58.2	146	29	16-076		16076S	CA	IN		146.483333	-16.97	16076S
16077	S	16077S	30	16	58.7	146	27.5	16-077		16077S	CA	IN		146.458333	-16.978333	16077S
16078	S	16078S	0	16	59.2	146	29	16-078		16078S	CA	IN		146.483333	-16.986667	16078S
16079	S	OUTER SHOAL	50	16	59.5	146	31.5	OUTER SHOAL		16079S	CA	IN		146.525	-16.991667	OUTER SHOAL
16080	S	KOREA REEF	40	16	33.5	145	33	KOREA		16080S	CA	IN		145.55	-16.558333	KOREA REEF
16081	S	YULE REEF	30	16	34	145	31.8	YULE		16081S	CA	IN		145.53	-16.566667	YULE REEF
16082	S	GARIOCH REEF	30	16	35.5	145	32	GARIOCH		16082S	CA	IN		145.533333	-16.591667	GARIOCH REEF
16701	S	16701S		0	0	0	0	16-701		16701S				0	0	16701S
16702	S	16702S		0	0	0	0	16-702		16702S				0	0	16702S
16703	S	16703S		0	0	0	0	16-703		16703S				0	0	16703S
16704	S	16704S		0	0	0	0	16-704		16704S				0	0	16704S
16705	S	16705S		0	0	0	0	16-705		16705S				0	0	16705S
16706	S	16706S		0	0	0	0	16-706		16706S				0	0	16706S
16707	S	16707S		0	0	0	0	16-707		16707S				0	0	16707S
16708	S	16708S		0	0	0	0	16-708		16708S				0	0	16708S
16709	S	16709S		0	0	0	0	16-709		16709S				0	0	16709S
16710	S	16710S		0	0	0	0	16-710		16710S				0	0	16710S
16711	S	16711S		0	0	0	0	16-711		16711S				0	0	16711S
16712	S	16712S		0	0	0	0	16-712		16712S				0	0	16712S
16713	S	16713S		0	0	0	0	16-713		16713S				0	0	16713S
16714	S	16714S		0	0	0	0	16-714		16714S				0	0	16714S
16715	S	16715S		0	0	0	0	16-715		16715S				0	0	16715S
16716	S	16716S		0	0	0	0	16-716		16716S				0	0	16716S
16717	S	16717S		0	0	0	0	16-717		16717S				0	0	16717S
16718	S	16718S		0	0	0	0	16-718		16718S				0	0	16718S
16719	S	16719S		0	0	0	0	16-719		16719S				0	0	16719S
16720	S	16720S		0	0	0	0	16-720		16720S				0	0	16720S
16721	S	16721S		0	0	0	0	16-721		16721S				0	0	16721S
16722	S	16722S		0	0	0	0	16-722		16722S				0	0	16722S
16723	S	16723S		0	0	0	0	16-723		16723S				0	0	16723S
16790	S	CAIRNS AIRPORT		0	0	0	0	CAIRNS AIRPORT		16790S				0	0	CAIRNS AIRPORT
17001	A	SUDBURY REEF (NO 1)	8800	17	0	146	12	SUDBURY (A)		17001A	CA	IN		146.2	-17	SUDBURY REEF (NO 1)
17001	B	SUDBURY REEF (NO 2)	40	16	57	146	11.5	SUDBURY (B)		17001B	CA	IN		146.191667	-16.95	SUDBURY REEF (NO 2)
17002	A	STAGG PATCHES (NORTH)	20	17	1	146	7.5	STAGG PATCHES A		17002A	CA	IN		146.125	-17.016667	STAGG PATCHES (NORTH)
17002	B	STAGG PATCHES (SOUTH)	20	17	1.4	146	8	STAGG PATCHES B		17002B	CA	IN		146.133333	-17.023333	STAGG PATCHES (SOUTH)
17003	A	HERVEY SHOALS (NORTH)	40	17	1	146	28	HERVEY SHOALS A		17003A	CA	IN		146.466667	-17.016667	HERVEY SHOALS (NORTH)
17003	B	HERVEY SHOALS (SOUTH)	50	17	2.5	146	28	HERVEY SHOALS B		17003B	CA	IN		146.466667	-17.041667	HERVEY SHOALS (SOUTH)
17004	S	SCOTT REEF	1670	17	4.5	146	11	SCOTT	CRESCENTIC	17004S	CA	IN	M	146.183333	-17.075	Scott Reef
17005	S	STEVENS REEF	350	17	6	146	24.5	STEVENS		17005S	CA	IN		146.408333	-17.1	STEVENS REEF
17006	S	MAORI REEF	1800	17	6.5	146	20.5	MAORI	CRESCENTIC	17006S	CA	IN	M	146.341667	-17.108333	MAORI REEF
17007	S	17007S	50	17	7.5	146	25	17-007		17007S	CA	IN		146.416667	-17.125	17007S
17008	S	NOGGIN REEF	920	17	8	146	28	NOGGIN	CRESCENTIC	17008S	CA	IN	O	146.466667	-17.133333	Noggin Reef
17009	S	TOBIAS SPIT	430	17	9	146	1	HIGH ISLAND	FRINGING	17009S	CA	IN	I	146.016667	-17.15	High Island	1
17010	S	FLORA REEF	879	17	11	146	17.5	FLORA	CRESCENTIC	17010S	CA	IN	M	146.291667	-17.183333	Flora Reef
17011	S	COATES REEF	350	17	12	146	22	COATES	CRESCENTIC	17011S	CA	IN	M	146.366667	-17.2	Coates Reef
17012	A	NORMANBY-MABEL REEF	40	17	12.5	146	5	NORMANBY AND MABEL IS'S	SUBMERGED	17012A	CA	IN	I	146.083333	-17.208333	Frankland Islands	1
17012	B	JONES PATCH	60	17	13	146	5	JONES PATCH		17012B	CA	IN	I	146.083333	-17.216667	JONES PATCH
17013	S	ROUND-RUSSELL REEF	120	17	13.5	146	5.5	ROUND AND RUSSELL IS'S	FRINGING	17013S	CA	IN	I	146.091667	-17.225	Frankland Islands	1
17014	S	HEDLEY REEF	2260	17	14	146	29	HEDLEY	REEF PATCHES	17014S	CA	IN	O	146.483333	-17.233333	Hedley Reef
17015	S	JACKSON PATCHES	420	17	16.5	146	18.5	JACKSON PATCHES		17015S	CA	IN		146.308333	-17.275	JACKSON PATCHES
17016	S	MCCULLOCH	2180	17	17	146	27	MCCULLOCH		17016S	CA	IN	M	146.45	-17.283333	McCulloch Reef	1
17017	S	GIBSON REEF	3490	17	17.5	146	22	GIBSON	REEF PATCHES	17017S	CA	IN	M	146.366667	-17.291667	GIBSON REEF
17018	A	HOWIE REEF	6250	17	24	146	24	HOWIE		17018A	CA	IN		146.4	-17.4	HOWIE REEF
17018	B	ARTHUR PATCHES	500	17	23	146	20.5	ARTHUR PATCHES		17018B	CA	IN		146.341667	-17.383333	ARTHUR PATCHES
17019	S	THE SISTERS REEF	1	17	25.5	146	4.5	THE SISTERS		17019S	CA	IN		146.075	-17.425	THE SISTERS REEF
17020	S	17020S	20	17	26.5	146	28.8	17-020		17020S	CA	IN		146.48	-17.441667	17020S
17021	S	17021S	20	17	27.2	146	27.5	17-021		17021S	CA	IN		146.458333	-17.453333	17021S
17022	S	THE TWINS REEF	1	17	28.8	146	7	THE TWINS		17022S	CA	IN		146.116667	-17.48	THE TWINS REEF
17023	S	CAYLEY REEF	990	17	28.5	146	27.5	CAYLEY	CRESCENTIC	17023S	CA	IN	M	146.458333	-17.475	CAYLEY REEF
17024	S	PEART REEF	1620	17	29	146	23.5	PEART	CRESCENTIC	17024S	CA	IN	M	146.391667	-17.483333	Peart Reef
17025	S	17025S	50	17	6	146	31	17-025		17025S	CA	IN		146.516667	-17.1	17025S
17026	S	17026S	60	17	8.8	146	34.5	17-026		17026S	CA	IN		146.575	-17.146667	17026S
17027	S	RAAF SHOALS	200	17	11.5	146	33	RAAF SHOALS		17027S	CA	IN		146.55	-17.191667	RAAF SHOALS
17028	S	PUBLICAN SHOALS (NORTH)	100	17	16	146	32.7	PUBLICAN'S SHOALS (NORTH)		17028S	CA	IN		146.545	-17.266667	PUBLICAN SHOALS (NORTH)
17029	A	MUSTARD PATCHES (NORTH)	30	17	16.5	146	37	MUSTARD PATCHES A		17029A	CA	IN		146.616667	-17.275	MUSTARD PATCHES (NORTH)
17029	B	MUSTARD PATCHES (SOUTH)	60	17	17	146	37	MUSTARD PATCHES B		17029B	CA	IN		146.616667	-17.283333	MUSTARD PATCHES (SOUTH)
17030	S	PUBLICAN SHOALS (SOUTH)	180	17	19	146	32.5	PUBLICAN'S SHOALS (SOUTH)		17030S	CA	IN		146.541667	-17.316667	PUBLICAN SHOALS (SOUTH)
17031	S	17031S	210	17	21.5	146	32	17-031		17031S	CA	IN		146.533333	-17.358333	17031S
17032	S	WARDLE REEF	1180	17	27	146	32.5	WARDLE	CRESCENTIC	17032S	CA	IN	O	146.541667	-17.45	Wardle Reef
17033	S	17033S	20	17	26.5	146	30.5	17-033		17033S	CA	IN		146.508333	-17.441667	17033S
17034	S	FEATHER REEF	1410	17	32	146	23	FEATHER	CRESCENTIC	17034S	CA	IN	M	146.383333	-17.533333	Feather Reef
17035	S	NATHAN REEF	4120	17	32	146	31	NATHAN	CRESCENTIC	17035S	CA	IN	O	146.516667	-17.533333	NATHAN REEF
17036	S	MEABURN REEF	10	17	34.2	146	9.5	MEABURN ROCK		17036S	CA	IN		146.158333	-17.57	MEABURN REEF
17037	S	HALL-THOMPSON REEF	3750	17	37	146	27	HALL-THOMPSON	CRESCENTIC	17037S	CA	IN	M	146.45	-17.616667	HALL-THOMPSON REEF
17038	S	SURPRISE SHOAL	109	17	36.5	146	24.7	SURPRISE SHOAL		17038S	CA	IN		146.411667	-17.608333	SURPRISE SHOAL
17039	S	17039S	60	17	38.5	146	8.5	17-039		17039S	CA	IN		146.141667	-17.641667	17039S
17040	S	LINDQUIST REEF	120	17	39.3	146	9.5	LINDQUIST ISLAND		17040S	CA	IN		146.158333	-17.655	LINDQUIST REEF
17041	S	GOUDGE BANK	109	17	40	146	23	GOUDGE BANK		17041S	CA	IN		146.383333	-17.666667	GOUDGE BANK
17042	S	ADELAIDE REEF	4300	17	39	146	28.5	ADELAIDE	CRESCENTIC	17042S	CA	IN	M	146.475	-17.65	ADELAIDE REEF
17043	A	JESSIE-KENT REEF		17	40.6	146	10.5	JESSIE AND KENT IS'S	FRINGING	17043A	CA	IN	I	146.175	-17.676667	North Barnard Islands	1
17043	B	BRESNAHAN REEF		17	40.2	146	10	BRESNAHAN IS	FRINGING	17043B	CA	IN	I	146.166667	-17.67	BRESNAHAN REEF
17043	C	HUTCHISON REEF		17	40.5	146	10	HUTCHISON IS	FRINGING	17043C	CA	IN	I	146.166667	-17.675	Hutchison Island	1
17044	S	ELLISON REEF	1310	17	43.5	146	24	ELLISON	CRESCENTIC	17044S	CA	IN	M	146.4	-17.725	Ellison Reef
17045	S	17045S	50	17	43.5	146	6.5	17-045		17045S	CA	IN		146.108333	-17.725	17045S
17046	S1	STEPHENS IS (SOUTH BARNARD)	560	17	45	146	9	STEPHENS IS	FRINGING	17046S1	CA	IN	I	146.15	-17.75	STEPHENS IS (SOUTH BARNARD)
17046	S2	SISTERS ISLAND (SOUTH BARNARD)		17	45	146	9	SISTERS IS	FRINGING	17046S2	CA	IN	I	146.15	-17.75	SISTERS ISLAND (SOUTH BARNARD)
17047	S	EDDY REEF	850	17	46.5	146	26.5	EDDY	CRESCENTIC	17047S	CA	IN	M	146.441667	-17.775	EDDY REEF
17048	S	KING REEFS	1620	17	46.5	146	7.5	KING		17048S	CA	IN	I	146.125	-17.775	King Reef	1
17049	S	17049S	120	17	49	146	6	17-049		17049S	CA	IN		146.1	-17.816667	17049S
17050	S	17050S	0	17	50.5	146	6.5	17-050		17050S	CA	IN		146.108333	-17.841667	17050S
17051	S	BEAVER REEF	1260	17	51	146	29	BEAVER	REEF PATCHES	17051S	CA	IN	M	146.483333	-17.85	Beaver Reef
17052	S	17052S	250	17	51.5	146	7.5	17-052		17052S	CA	IN		146.125	-17.858333	17052S
17053	S	STINGAREE REEFS	1430	17	57.5	146	9	DUNK ISLAND		17053S	CN	IN	I	146.15	-17.958333	Dunk Island	1
17054	S	17054S	60	17	58	146	8.5	17-054		17054S	CN	IN		146.141667	-17.966667	17054S
17055	S	THORPE (TIMANA) REEF	70	17	58.5	146	8	THORPE ISLAND		17055S	CN	IN		146.133333	-17.975	THORPE (TIMANA) REEF
17056	S	17056S	90	17	58	146	6	17-056		17056S	CN	IN		146.1	-17.966667	17056S
17057	S	GILBEY REEF	660	17	35	146	35	GILBEY	CRESCENTIC	17057S	CA	IN	O	146.583333	-17.583333	Gilbey Reef
17058	S	ARMISTICE REEF	109	17	40.5	146	43	17-058		17058S	CA	IN		146.716667	-17.675	ARMISTICE REEF
17059	A	POTTER REEF (NO 1)	1570	17	42	146	33	POTTER (A)	SUBMERGED	17059A	CA	IN	O	146.55	-17.7	Potter Reef	1
17059	B	POTTER REEF (NO 2)	40	17	43.5	146	33	POTTER B		17059B	CA	IN	O	146.55	-17.725	POTTER REEF (NO 2)
17059	C	POTTER REEF (NO 3)	130	17	41.7	146	34	POTTER C		17059C	CA	IN	O	146.566667	-17.695	POTTER REEF (NO 3)
17060	S	17060S	250	17	44.5	146	30	17-060		17060S	CA	IN		146.5	-17.741667	17060S
17061	S	17061S	470	17	45	146	30.5	17-061		17061S	CA	IN		146.508333	-17.75	17061S
17062	S	NOREASTER REEF	3300	17	46.5	146	39	NOREASTER		17062S	CA	IN		146.65	-17.775	NOREASTER REEF
17063	A	FARQUHARSON REEF (NO 1)	1950	17	47	146	31	FARQUHARSON		17063A	CA	IN	M	146.516667	-17.783333	Farquarson Reef	1
17063	B	FARQUHARSON REEF (NO 2)	40	17	45.5	146	32.5	FARQUHARSON B		17063B	CA	IN	M	146.541667	-17.758333	FARQUHARSON REEF (NO 2)
17064	S	TAYLOR REEF	1650	17	50	146	33	TAYLOR	CRESCENTIC	17064S	CA	IN	M	146.55	-17.833333	Taylor Reef
17065	S	17065S	1110	17	53	146	44	17-065		17065S	CN	IN		146.733333	-17.883333	17065S
17066	S	YAMACUTTA REEF	5370	17	53.5	146	35.5	YAMACUTTA		17066S	CN	IN		146.591667	-17.891667	YAMACUTTA REEF
17067	S	17067S	410	17	58.5	146	36	17-067		17067S	CN	IN		146.6	-17.975	17067S
17068	S	MOSS REEF	620	17	57	146	48	MOSS	RIBBON	17068S	CN	IN	O	146.8	-17.95	Moss Reef
17069	S	17069S	380	18	0	146	46.5	17-069		17069S	CN	IN		146.775	-18	17069S
17701	S	17701S		0	0	0	0	17-701		17701S				0	0	17701S
17702	S	17702S		0	0	0	0	17-702		17702S				0	0	17702S
17703	S	17703S		0	0	0	0	17-703		17703S				0	0	17703S
17704	S	17704S		0	0	0	0	17-704		17704S				0	0	17704S
17705	S	17705S		0	0	0	0	17-705		17705S				0	0	17705S
17706	S	17706S		0	0	0	0	17-706		17706S				0	0	17706S
17707	S	17707S		0	0	0	0	17-707		17707S				0	0	17707S
17708	S	17708S		0	0	0	0	17-708		17708S				0	0	17708S
17709	S	17709S		0	0	0	0	17-709		17709S				0	0	17709S
17710	S	17710S		0	0	0	0	17-710		17710S				0	0	17710S
17711	S	17711S		0	0	0	0	17-711		17711S				0	0	17711S
17712	S	17712S		0	0	0	0	17-712		17712S				0	0	17712S
17713	S	17713S		0	0	0	0	17-713		17713S				0	0	17713S
17714	S	17714S		0	0	0	0	17-714		17714S				0	0	17714S
17715	S	17715S		0	0	0	0	17-715		17715S				0	0	17715S
17716	S	17716S		0	0	0	0	17-716		17716S				0	0	17716S
17717	S	17717S		0	0	0	0	17-717		17717S				0	0	17717S
17718	S	17718S		0	0	0	0	17-718		17718S				0	0	17718S
17719	S	17719S		0	0	0	0	17-719		17719S				0	0	17719S
17720	S	17720S		0	0	0	0	17-720		17720S				0	0	17720S
17721	S	17721S		0	0	0	0	17-721		17721S				0	0	17721S
17722	S	17722S		0	0	0	0	17-722		17722S				0	0	17722S
17723	S	17723S		0	0	0	0	17-723		17723S				0	0	17723S
17724	S	OB		0	0	0	0	OB		17724S				0	0	OB
17725	S	17725S		0	0	0	0	17-725		17725S				0	0	17725S
17726	S	WEST OF ROSS		17	57	146	35	WEST OF ROSS		17726S				146.583333	-17.95	WEST OF ROSS
18001	S	RICHARDS (BEDARRA) REEF	50	18	1	146	9	RICHARDS ISLAND		18001S	CN	IN	I	146.15	-18.016667	Bedarra Island	1
18002	S	PEE-NAMH-AH ISLAND	1	18	0.5	146	9.5	PEE-NAMH-AH ISLAND		18002S	CN	IN		146.158333	-18.008333	PEE-NAMH-AH ISLAND
18003	S	WHEELER (TOOLGBAR) ISLAND REEF	40	18	1.5	146	10	WHEELER ISLAND		18003S	CN	IN		146.166667	-18.025	WHEELER (TOOLGBAR) ISLAND REEF
18004	S	COOMBE REEF	40	18	2.5	146	10.5	COOMBE ISLAND		18004S	CN	IN		146.175	-18.041667	COOMBE REEF
18005	S	SMITH-BOWDEN REEF	120	18	2.5	146	12	SMITH ISLAND		18005S	CN	IN		146.2	-18.041667	SMITH-BOWDEN REEF
18006	S	HUDSON (COOLAH) REEF	60	18	3	146	12.5	HUDSON ISLAND		18006S	CN	IN		146.208333	-18.05	HUDSON (COOLAH) REEF
18007	S	KENNEDY SHOAL	250	18	5	146	27	KENNEDY SHOAL		18007S	CN	IN		146.45	-18.083333	KENNEDY SHOAL
18008	S	BROOK ISLANDS REEF	120	18	9	146	17.5	BROOK ISLANDS		18008S	CN	IN	I	146.291667	-18.15	BROOK ISLANDS REEF
18009	S	BROOK SHOAL	60	18	9.5	146	16	BROOK SHOAL		18009S	CN	IN		146.266667	-18.158333	BROOK SHOAL
18010	S	GOOLD REEF	550	18	9	146	10	GOOLD ISLAND		18010S	CN	IN		146.166667	-18.15	GOOLD REEF
18011	S	GARDEN REEF	50	18	11	146	8.5	GARDEN ISLAND		18011S	CN	IN		146.141667	-18.183333	GARDEN REEF
18012	S	SAIL ROCK (18012)	1	18	11.5	146	8.5	SAIL ROCK (18012)		18012S	CN	IN		146.141667	-18.191667	SAIL ROCK (18012)
18013	S	EVA REEF	120	18	14	146	19	EVA ISLAND		18013S	CN	TO		146.316667	-18.233333	EVA REEF
18014	S	HINCHINBROOK REEF	190	18	21	146	19	HINCHINBROOK ISLAND		18014S	CN	TO		146.316667	-18.35	HINCHINBROOK REEF
18015	S	AGNES REEF	50	18	21	146	19.5	AGNES ISLAND		18015S	CN	TO		146.325	-18.35	AGNES REEF
18016	S	18016S	875	18	0.5	146	50.5	18-016		18016S	CN	TO		146.841667	-18.008333	18016S
18017	S	REG WARD REEF	380	18	2.5	146	47.5	18-017		18017S	CN	TO	M	146.791667	-18.041667	REG WARD REEF
18018	S	OTTER REEF	13250	18	2.5	146	34	OTTER		18018S	CN	IN	M	146.566667	-18.041667	OTTER REEF
18019	S	BARNETT PATCHES	3330	18	3.5	146	52	BARNETT PATCHES		18019S	CN	TO		146.866667	-18.058333	BARNETT PATCHES
18020	S	DUNCAN REEF	1880	18	5.5	146	48	DUNCAN		18020S	CN	TO	M	146.8	-18.091667	DUNCAN REEF
18021	S	18021S	60	18	6.5	146	44.5	18-021		18021S	CN	TO		146.741667	-18.108333	18021S
18022	S	18022S	1500	18	7.5	146	45.5	18-022	CRESCENTIC	18022S	CN	TO	M	146.758333	-18.125	18022S
18023	S	18023S	310	18	8.5	146	58.5	18-023	REEF PATCHES	18023S	CN	TO	O	146.975	-18.141667	Reef 18-023	1
18024	S	BRITOMART REEF	13440	18	14.5	146	43	BRITOMART	CRESCENTIC	18024S	CN	TO	M	146.716667	-18.241667	BRITOMART REEF
18025	S	18025S	690	18	16	146	54.5	18-025	REEF PATCHES	18025S	CN	TO	M	146.908333	-18.266667	Reef 18-025	1
18026	S	18026S	2690	18	20	146	44.5	18-026	CRESCENTIC	18026S	CN	TO	M	146.741667	-18.333333	Reef 18-026	1
18027	S	TRUNK REEF	11380	18	21.5	146	50	TRUNK		18027S	CN	TO	M	146.833333	-18.358333	TRUNK REEF
18028	S	18028S	60	18	23.5	146	45.5	18-028		18028S	CN	TO		146.758333	-18.391667	18028S
18029	S	BRAMBLE REEF	6130	18	25	146	42.5	BRAMBLE	CRESCENTIC	18029S	CN	TO	M	146.708333	-18.416667	Bramble Reef
18030	S	KELSO REEF	879	18	26.5	146	59.5	KELSO	CRESCENTIC	18030S	CN	TO	M	146.991667	-18.441667	Kelso Reef
18031	S	LITTLE KELSO REEF	380	18	28.5	147	0	LITTLE KELSO	PLANAR	18031S	CN	TO	M	147	-18.475	Little Kelso Reef
18032	S	RIB REEF	500	18	29	146	53	RIB	CRESCENTIC	18032S	CN	TO	M	146.883333	-18.483333	Rib Reef
18033	S	PITH REEF	1310	18	12.5	147	1.5	PITH		18033S	CN	TO		147.025	-18.208333	PITH REEF
18034	S	MYRMIDON REEF	620	18	16	147	23.5	MYRMIDON	PLANAR	18034S	CN	TO	O	147.391667	-18.266667	Myrmidon Reef
18035	S	THREAD SHOAL	60	18	20.5	147	10.5	THREAD SHOAL		18035S	CN	TO		147.175	-18.341667	THREAD SHOAL
18036	S	URCHIN SHOAL	60	18	21	147	4.5	URCHIN SHOAL		18036S	CN	TO		147.075	-18.35	URCHIN SHOAL
18037	S	NEEDLE REEF	250	18	21.5	147	12.5	NEEDLE	CRESCENTIC	18037S	CN	TO	O	147.208333	-18.358333	Needle Reef
18038	S	THIMBLE SHOAL	0	18	22.5	147	15.5	THIMBLE		18038S	CN	TO		147.258333	-18.375	THIMBLE SHOAL
18039	S	DIP REEF	560	18	25	147	27.5	DIP	CRESCENTIC	18039S	CN	TO	O	147.458333	-18.416667	Dip Reef
18040	S	ARAB REEF	439	18	25	147	8	ARAB	REEF PATCHES	18040S	CN	TO	M	147.133333	-18.416667	ARAB REEF
18041	S	FARADAY REEF	250	18	25.5	147	21.5	FARADAY	CRESCENTIC	18041S	CN	TO	O	147.358333	-18.425	Faraday Reef
18042	S	ROXBURGH REEF	1750	18	26	147	4	ROXBURGH		18042S	CN	TO	M	147.066667	-18.433333	Roxburgh Reef
18043	S	FORE AND AFT REEF	1940	18	30	147	2	FORE AND AFT	REEF PATCHES	18043S	CN	TO	M	147.033333	-18.5	Fore and Aft Reef
18044	S	WESTMORELAND REEF	500	18	29.5	147	6	18-044		18044S	CN	TO		147.1	-18.491667	WESTMORELAND REEF
18045	S	COTTON SHOAL	120	18	29	147	24	18-045		18045S	CN	TO		147.4	-18.483333	COTTON SHOAL
18046	S	COIL REEF	190	18	26.5	147	31	COIL	CRESCENTIC	18046S	CN	TO	O	147.516667	-18.441667	Coil Reef
18047	S	OYSTER ROCK (18047)	1	18	30.5	146	18	OYSTER ROCK (18047)		18047S	CN	TO		146.3	-18.508333	OYSTER ROCK (18047)
18048	S	PELORUS (NORTH PALM OR YANOOA) REEF	120	18	34	146	29	PELORUS IS	FRINGING	18048S	CN	TO	I	146.483333	-18.566667	Pelorus Is and Orpheus Is West	1
18049	A	ORPHEUS (GOOLBODDI) ISLAND REEF (NO 1)	120	18	36.5	146	29	ORPHEUS IS(A)		18049A	CN	TO	I	146.483333	-18.608333	Pelorus Is and Orpheus Is West	1
18049	B	ORPHEUS (GOOLBODDI) ISLAND REEF (NO 2)	60	18	38	146	29.5	ORPHEUS ISLAND B		18049B	CN	TO	I	146.491667	-18.633333	ORPHEUS (GOOLBODDI) ISLAND REEF (NO 2)
18049	C	ORPHEUS (GOOLBODDI) ISLAND REEF (NO 3)	120	18	39.5	146	29	ORPHEUS ISLAND C		18049C	CN	TO	I	146.483333	-18.658333	ORPHEUS (GOOLBODDI) ISLAND REEF (NO 3)
18049	D	ORPHEUS (GOOLBODDI) ISLAND REEF (NO 4)	60	18	38	146	30.5	ORPHEUS ISLAND D		18049D	CN	TO	I	146.508333	-18.633333	ORPHEUS (GOOLBODDI) ISLAND REEF (NO 4)
18049	E	ORPHEUS (GOOLBODDI) ISLAND REEF (NO 5)	120	18	35.5	146	30	ORPHEUS ISLAND E		18049E	CN	TO	I	146.5	-18.591667	Orpheus Island East	1
18050	S	LADY ELLIOT REEF	60	18	41.5	146	20.5	LADY ELLIOT		18050S	CN	TO	I	146.341667	-18.691667	Lady Elliot Reef
18051	S	PANDORA REEF	60	18	49	146	26	PANDORA	PLANAR	18051S	CN	TO	I	146.433333	-18.816667	Pandora Reef
18052	A	CURACOA (NOOGOO) REEF (NO 1)	50	18	40	146	33.5	CURACOA ISLAND A		18052A	CN	TO	I	146.558333	-18.666667	CURACOA (NOOGOO) REEF (NO 1)
18052	B	CURACOA (NOOGOO) REEF (NO 2)	120	18	41	146	33	CURACOA ISLAND B		18052B	CN	TO	I	146.55	-18.683333	CURACOA (NOOGOO) REEF (NO 2)
18053	S	FANTOME (EUMILLI) ISLAND REEF	190	18	40.5	146	31	FANTOME IS	FRINGING	18053S	CN	TO	I	146.516667	-18.675	Fantome Island	1
18054	A	GREAT PALM ISLAND REEF (NO 1)	690	18	43	146	34.5	GREAT PALM ISLAND A		18054A	CN	TO	I	146.575	-18.716667	GREAT PALM ISLAND REEF (NO 1)
18054	B	GREAT PALM ISLAND REEF (NO 2)	380	18	46	146	37	GREAT PALM ISLAND B		18054B	CN	TO	I	146.616667	-18.766667	GREAT PALM ISLAND REEF (NO 2)
18054	C	GREAT PALM ISLAND REEF (NO 3)	120	18	46	146	40.5	GREAT PALM ISLAND C		18054C	CN	TO	I	146.675	-18.766667	GREAT PALM ISLAND REEF (NO 3)
18054	D	GREAT PALM ISLAND REEF (NO 4)	310	18	45	146	41.5	GREAT PALM ISLAND D		18054D	CN	TO	I	146.691667	-18.75	GREAT PALM ISLAND REEF (NO 4)
18054	E	GREAT PALM ISLAND REEF (NO 5)	250	18	44	146	38.5	GREAT PALM ISLAND E		18054E	CN	TO	I	146.641667	-18.733333	GREAT PALM ISLAND REEF (NO 5)
18054	F	GREAT PALM ISLAND REEF (NO 6)	60	18	42	146	36	GREAT PALM ISLAND F		18054F	CN	TO	I	146.6	-18.7	GREAT PALM ISLAND REEF (NO 6)
18054	G	GREAT PALM ISLAND REEF (NO 7)	60	18	41	146	35	GREAT PALM ISLAND G		18054G	CN	TO	I	146.583333	-18.683333	GREAT PALM ISLAND REEF (NO 7)
18055	S	HAYMAN ROCK REEF	1	18	44.5	146	41.5	HAYMAN ROCK		18055S	CN	TO		146.691667	-18.741667	HAYMAN ROCK REEF
18056	S	PALUMA ROCK REEF	1	18	45	146	42.5	PALUMA ROCK		18056S	CN	TO		146.708333	-18.75	PALUMA ROCK REEF
18057	S	ALBINO REEF	1	18	46.5	146	43	ALBINO ROCK		18057S	CN	TO		146.716667	-18.775	ALBINO REEF
18058	S	ECLIPSE (GAROOGUBBEE) REEF	10	18	46	146	33	ECLIPSE ISLAND		18058S	CN	TO		146.55	-18.766667	ECLIPSE (GAROOGUBBEE) REEF
18059	S	ESK (SOOPUN) REEF	20	18	46.5	146	31	ESK ISLAND (18059)		18059S	CN	TO		146.516667	-18.775	ESK (SOOPUN) REEF
18060	S	DIDO REEF	1	18	47	146	30.5	DIDO ROCK		18060S	CN	TO		146.508333	-18.783333	DIDO REEF
18061	S	BARBER (BOODTHEAN) REEF	10	18	46.5	146	40	BARBER ISLET		18061S	CN	TO		146.666667	-18.775	BARBER (BOODTHEAN) REEF
18062	S	BRISK-FALCON REEF	50	18	46.5	146	32	BRISK ISLANDS		18062S	CN	TO	I	146.533333	-18.775	BRISK-FALCON REEF
18063	S	CHILCOTT ROCKS REEF	1	18	48	146	43	CHILCOTT ROCKS		18063S	CN	TO		146.716667	-18.8	CHILCOTT ROCKS REEF
18064	S	FLY ISLAND REEF	10	18	50	146	31.5	FLY ISLAND		18064S	CN	TO		146.525	-18.833333	FLY ISLAND REEF
18065	S	HAVANNAH REEF	30	18	51	146	32.5	HAVANNAH IS	FRINGING	18065S	CN	TO	I	146.541667	-18.85	Havannah Island	1
18066	S	ACHERON REEF	10	18	57.5	146	38	ACHERON ISLAND		18066S	CN	TO	I	146.633333	-18.958333	ACHERON REEF
18067	S	PHILLIPS REEF(18067)	10	18	58.5	146	37	PHILLIPS	SUBMERGED	18067S	CN	TO	I	146.616667	-18.975	PHILLIPS REEF(18067)
18068	S	CORDELIA ROCKS REEF	10	19	0	146	41	CORDEILA ROCKS		18068S	CN	TO		146.683333	-19	CORDELIA ROCKS REEF
18069	S	SLASHERS NO.1	4500	18	31.5	147	9	SLASHERS NO.1	REEF PATCHES	18069S	CN	TO	M	147.15	-18.525	SLASHERS NO.1
18070	S	ARC REEF	60	18	30	147	26.5	ARC	REEF PATCHES	18070S	CN	TO	M	147.441667	-18.5	ARC REEF
18071	S	GLOW REEF	310	18	32	147	24.5	GLOW	REEF PATCHES	18071S	CN	TO	M	147.408333	-18.533333	GLOW REEF
18072	S	FRENCH REEF	190	18	32.5	147	14	HOPKINSON SHOAL		18072S	CN	TO		147.233333	-18.541667	FRENCH REEF
18073	S	HOPKINSON REEF	500	18	33.5	147	11.5	HOPKINSON	CRESCENTIC	18073S	CN	TO	M	147.191667	-18.558333	Hopkinson Reef
18074	S	YANKEE REEF	1000	18	34	147	29.5	YANKEE	REEF PATCHES	18074S	CN	TO	M	147.491667	-18.566667	Yankee Reef
18075	S	JOHN BREWER REEF	1750	18	38	147	3.5	JOHN BREWER	LAGOONAL	18075S	CN	TO	M	147.058333	-18.633333	John Brewer Reef
18076	S	HELIX REEF	60	18	38	147	18	HELIX	REEF PATCHES	18076S	CN	TO	M	147.3	-18.633333	Helix Reef
18077	S	GRUB REEF(18077)	2380	18	38	147	25.5	GRUB	LAGOONAL	18077S	CN	TO	M	147.425	-18.633333	Grub Reef (18-077)	1
18078	S	LODESTONE REEF	500	18	42	147	6	LODESTONE	PLANAR	18078S	CN	TO	M	147.1	-18.7	Lodestone Reef
18079	S	KEEPER REEF	620	18	45	147	16	KEEPER	PLANAR	18079S	CN	TO	M	147.266667	-18.75	Keeper Reef
18080	S	BOWL REEF	2000	18	30.5	147	32	BOWL	RIBBON	18080S	CN	TO	O	147.533333	-18.508333	BOWL REEF
18081	S	KNIFE REEF	310	18	35	147	33.5	KNIFE	CRESCENTIC	18081S	CN	TO	O	147.558333	-18.583333	Knife Reef
18082	S	18082S	190	18	35	147	51	18-082		18082S	CN	TO		147.85	-18.583333	18082S
18083	S	FORK REEF	310	18	37	147	33.5	FORK	CRESCENTIC	18083S	CN	TO	O	147.558333	-18.616667	Fork Reef
18084	A	CUP REEF (NORTH)	380	18	36.5	147	36.5	CUP A		18084A	CN	TO		147.608333	-18.608333	CUP REEF (NORTH)
18084	B	CUP REEF (SOUTH)	380	18	38.5	147	35	CUP B		18084B	CN	TO		147.583333	-18.641667	CUP REEF (SOUTH)
18084	C	SAUCER REEF	120	18	39.5	147	36	SAUCER		18084C	CN	TO		147.6	-18.658333	SAUCER REEF
18085	A	SPOON REEF (NORTH)	190	18	40	147	33.5	SPOON A		18085A	CN	TO		147.558333	-18.666667	SPOON REEF (NORTH)
18085	B	SPOON REEF (SOUTH)	60	18	40.5	147	33.5	SPOON B		18085B	CN	TO		147.558333	-18.675	SPOON REEF (SOUTH)
18086	S	CHICKEN REEF	380	18	39.5	147	42.5	CHICKEN	CRESCENTIC	18086S	CN	TO	O	147.708333	-18.658333	Chicken Reef
18087	S	ANZAC REEFS (NO 1)	30	18	41.5	147	51.5	18-087		18087S	CN	TO		147.858333	-18.691667	ANZAC REEFS (NO 1)
18088	S	CENTIPEDE REEF	2750	18	43.5	147	32.5	CENTIPEDE	CRESCENTIC	18088S	CN	TO	M	147.541667	-18.725	Centipede Reef
18089	S	ANZAC REEFS (NO 2)	250	18	43.5	147	53.5	ANZAC	CRESCENTIC	18089S	CN	TO	O	147.891667	-18.725	ANZAC REEFS (NO 2)
18090	S	ANZAC REEFS (NO 3)	190	18	44	147	50.5	18-090	PLANAR	18090S	CN	TO	O	147.841667	-18.733333	ANZAC REEFS (NO 3)
18091	S	LYNCHS REEF	3690	18	46.5	147	42.5	LYNCH'S	REEF PATCHES	18091S	CN	TO	M	147.708333	-18.775	Lynchs Reef
18092	S	ANZAC REEFS (NO 4)	190	18	45	147	56.5	18-092		18092S	CN	TO		147.941667	-18.75	ANZAC REEFS (NO 4)
18093	S	ANZAC REEFS (NO 5)	380	18	46.5	147	56	18-093		18093S	CN	TO		147.933333	-18.775	ANZAC REEFS (NO 5)
18094	S	ANZAC REEFS (NO 6)	439	18	47	147	52	18-094		18094S	CN	TO		147.866667	-18.783333	ANZAC REEFS (NO 6)
18095	S	WHEELER REEF	190	18	48.5	147	31.5	WHEELER	PLANAR	18095S	CN	TO	M	147.525	-18.808333	Wheeler Reef
18096	S	DAVIES REEF	1380	18	49.5	147	38.5	DAVIES	LAGOONAL	18096S	CN	TO	M	147.641667	-18.825	Davies Reef
18097	S	18097S	20	18	48	147	59	18-097		18097S	CN	TO		147.983333	-18.8	18097S
18098	S	18098S	20	18	49.5	147	58.5	18-098		18098S	CN	TO		147.975	-18.825	18098S
18099	S	SAVILLE-KENT REEF	1250	18	51.5	147	53.5	18-099	CRESCENTIC	18099S	CN	TO	M	147.891667	-18.858333	Saville-Kent Reef
18100	A	(BIG) BROADHURST REEF (NO 2)	8120	18	55	147	44.5	BIG BROADHURST (A)	CRESCENTIC	18100A	CN	TO	M	147.741667	-18.916667	(BIG) BROADHURST REEF (NO 2)
18100	B	(BIG) BROADHURST REEF (NO 1)	120	18	52.5	147	41.5	BIG BROADHURST B		18100B	CN	TO	M	147.691667	-18.875	(BIG) BROADHURST REEF (NO 1)
18101	S	JUDITH WRIGHT REEF	1940	18	54.5	147	57.5	18-101	CRESCENTIC	18101S	CN	TO	M	147.958333	-18.908333	JUDITH WRIGHT REEF
18102	S	18102S	60	18	54	147	54.5	18-102		18102S	CN	TO		147.908333	-18.9	18102S
18103	S	18103S	60	18	54.5	147	53.5	18-103		18103S	CN	TO		147.891667	-18.908333	18103S
18104	S	18104S	60	18	54.5	147	52	18-104		18104S	CN	TO		147.866667	-18.908333	18104S
18105	A	BANFIELD REEF (NORTH)	380	18	55.5	147	54	18105 (A)	REEF PATCHES	18105A	CN	TO	M	147.9	-18.925	BANFIELD REEF (NORTH)
18105	B	BANFIELD REEF (SOUTH)	250	18	56.5	147	55	18105 (B)	REEF PATCHES	18105B	CN	TO	M	147.916667	-18.941667	BANFIELD REEF (SOUTH)
18106	S	(LITTLE) BROADHURST REEF	1250	18	58	147	42	LITTLE BROADHURST	LAGOONAL	18106S	CN	TO	M	147.7	-18.966667	Little Broadhurst Reef	1
18107	S	18107S	60	18	49	148	2	18-107		18107S	CN	TO		148.033333	-18.816667	18107S
18108	S	18108S	40	18	50.5	148	7	18-108		18108S	CN	CU		148.116667	-18.841667	18108S
18109	S	18109S	10	18	50.5	148	3.5	18-109		18109S	CN	TO		148.058333	-18.841667	18109S
18110	S	18110S	20	18	51	148	9.5	18-110		18110S	CN	CU		148.158333	-18.85	18110S
18111	S	EAGLE REEF	120	18	51.5	148	4.5	EAGLE	CRESCENTIC	18111S	CN	TO	O	148.075	-18.858333	EAGLE REEF
18112	S	VIPER REEF	190	18	52	148	8.5	VIPER	CRESCENTIC	18112S	CN	CU	O	148.141667	-18.866667	Viper Reef
18113	S	18113S	10	18	53.5	148	11.5	18-113		18113S	CN	CU		148.191667	-18.891667	18113S
18114	S	18114S	10	18	54	148	14	18-114		18114S	CN	CU		148.233333	-18.9	18114S
18115	S	JUPITER REEF	190	18	55.5	148	15.5	JUPITER	CRESCENTIC	18115S	CN	CU	O	148.258333	-18.925	JUPITER REEF
18116	S	18116S	40	18	56	148	20.5	18-116		18116S	CN	CU		148.341667	-18.933333	18116S
18117	S	18117S	120	18	56.5	148	17.5	18-117		18117S	CN	CU		148.291667	-18.941667	18117S
18118	S	SHRIMP REEF	750	18	57	148	5	SHRIMP	CRESCENTIC	18118S	CN	CU	M	148.083333	-18.95	Shrimp Reef
18119	S	LION REEF(18119)	60	18	57.5	148	22.5	LION (18119)		18119S	CN	CU		148.375	-18.958333	LION REEF(18119)
18120	S	JAGUAR REEF	380	18	59	148	25.5	JAGUAR	CRESCENTIC	18120S	CN	CU	O	148.425	-18.983333	Jaguar Reef
18121	A	HALL REEF (NORTH)		18	39	147	30	HALL A		18121A				147.5	-18.65	HALL REEF (NORTH)
18121	B	HALL REEF (SOUTH)		18	40	147	32	HALL B		18121B				147.533333	-18.666667	HALL REEF (SOUTH)
18701	A	ROCKINGHAM BAY		18	10	146	9	ROCKINGHAM BAY		18701A				146.15	-18.166667	ROCKINGHAM BAY
18701	B	MISSIONARY BAY		18	15	146	11	MISSIONARY BAY		18701B				146.183333	-18.25	MISSIONARY BAY
18702	A	HINCHINBROOK CH NORTH		18	18	146	6	HINCHINBROOK CH NORTH		18702A				146.1	-18.3	HINCHINBROOK CH NORTH
18702	B	HINCHINBROOK CH MID		18	23	146	10	HINCHINBROOK CH MID		18702B				146.166667	-18.383333	HINCHINBROOK CH MID
18702	C	HINCHINBROOK CH SOUTH		18	29	146	12	HINCHINBROOK CH SOUTH		18702C				146.2	-18.483333	HINCHINBROOK CH SOUTH
18703	A	EAST OF HINCHINBROOK IS		18	24	146	23	EAST OF HINCHINBROOK IS		18703A				146.383333	-18.4	EAST OF HINCHINBROOK IS
18703	B	ZOE BAY		18	24	146	20	ZOE BAY		18703B				146.333333	-18.4	ZOE BAY
18704	S	EAST OF DUNCAN		18	9	146	35	EAST OF DUNCAN		18704S				146.583333	-18.15	EAST OF DUNCAN
18705	S	SOUTH OF MOSS		18	5	146	45	SOUTH OF MOSS		18705S				146.75	-18.083333	SOUTH OF MOSS
18706	S	SOUTH OF BARNETT PATCHES		18	7	146	55	SOUTH OF BARNETT PATCHES		18706S				146.916667	-18.116667	SOUTH OF BARNETT PATCHES
18707	S	STH OF BRITOMONT		18	19	146	35	STH OF BRITOMONT		18707S				146.583333	-18.316667	STH OF BRITOMONT
18708	S	EAST OF PALM PASSAGE		18	10	147	0	EAST OF PALM PASSAGE		18708S				147	-18.166667	EAST OF PALM PASSAGE
18709	S	ARD TRUNK		18	26	146	50	ARD TRUNK		18709S				146.833333	-18.433333	ARD TRUNK
18710	S	SOUTH OF MYRMIDON		18	21	147	25	SOUTH OF MYRMIDON		18710S				147.416667	-18.35	SOUTH OF MYRMIDON
18711	S	ARD ARAB		18	27	147	7	ARD ARAB		18711S				147.116667	-18.45	ARD ARAB
18712	S	ARD ARC		18	29	147	27	ARD ARC		18712S				147.45	-18.483333	ARD ARC
18713	S	ARD PALM ISLANDS		18	45	146	31	ARD PALM ISLANDS		18713S				146.516667	-18.75	ARD PALM ISLANDS
18714	S	STH OF HAVANAH ISL		19	0	146	30	STH OF HAVANAH ISL		18714S				146.5	-19	STH OF HAVANAH ISL
18715	S	ARD JOHN BREWER		18	36	147	2	ARD JOHN BREWER		18715S				147.033333	-18.6	ARD JOHN BREWER
18716	S	SW OF HELIX		18	39	147	12	SW OF HELIX		18716S				147.2	-18.65	SW OF HELIX
18717	S	EAST OF HELIX		18	39	147	20	EAST OF HELIX		18717S				147.333333	-18.65	EAST OF HELIX
18718	S	ARD SPOON		18	42	147	30	ARD SPOON		18718S				147.5	-18.7	ARD SPOON
18719	S	EAST OF LYNCH`S		18	40	147	47	EAST OF LYNCH`S		18719S				147.783333	-18.666667	EAST OF LYNCH`S
18720	S	ARD DAVIES		18	51	147	40	ARD DAVIES		18720S				147.666667	-18.85	ARD DAVIES
18721	S	EAGLE (18721S)		19	0	148	5	EAGLE (18721S)		18721S				148.083333	-19	EAGLE (18721S)
18722	S	ARD BOWDEN						ARD BOWDEN		18722S						ARD BOWDEN
18723	S	ARD CASTOR		19	1	148	17	ARD CASTOR		18723S				148.283333	-19.016667	ARD CASTOR
18724	S	HAZARD BAY		18	37	146	29	HAZARD BAY		18724S				146.483333	-18.616667	HAZARD BAY
19001	S	BRAMBLE ROCK REEF	1	19	1	146	37.5	BRAMBLE ROCK		19001S	CN	TO		146.625	-19.016667	BRAMBLE ROCK REEF
19002	S	HERALD ISLAND REEF	60	19	1.5	146	38	HERALD ISLAND		19002S	CN	TO	I	146.633333	-19.025	HERALD ISLAND REEF
19003	S	RATTLESNAKE ISLAND REEF	120	19	2	146	36.5	RATTLESNAKE ISLAND		19003S	CN	TO	I	146.608333	-19.033333	RATTLESNAKE ISLAND REEF
19004	S	LORNE REEF	1	19	2	146	35	LORNE		19004S	CN	TO		146.583333	-19.033333	LORNE REEF
19005	S	PALUMA SHOALS	190	19	6	146	33.5	PALUMA SHOALS		19005S	CN	TO		146.558333	-19.1	PALUMA SHOALS
19006	S	ORCHARD ROCKS REEF	1	19	6.5	146	53	ORCHARD ROCKS		19006S	CN	TO		146.883333	-19.108333	ORCHARD ROCKS REEF
19007	S	BAY ROCK REEF	1	19	7	146	45.5	BAY ROCK		19007S	CN	TO		146.758333	-19.116667	BAY ROCK REEF
19008	S	BURDEKIN REEF	1	19	8	146	42.5	BURDEKIN ROCK		19008S	CN	TO		146.708333	-19.133333	BURDEKIN REEF
19009	A	COCKLE BAY REEF	620	19	10.5	146	49	COCKLE BAY		19009A	CN	TO	I	146.816667	-19.175	COCKLE BAY REEF
19009	B	MAGNETIC ISLAND REEF (NO 1)	120	19	10	146	51	NELLY BAY		19009B	CN	TO	I	146.85	-19.166667	MAGNETIC ISLAND REEF (NO 1)
19009	C	MAGNETIC ISLAND REEF (NO 2)	120	19	9.5	146	52	GEOFFREY BAY		19009C	CN	TO	I	146.866667	-19.158333	Geoffrey Bay	1
19009	D	MAGNETIC ISLAND REEF (NO 3)	60	19	7.5	146	53	MAGNETIC ISLAND D		19009D	CN	TO	I	146.883333	-19.125	MAGNETIC ISLAND REEF (NO 3)
19009	E	MAGNETIC ISLAND REEF (NO 4)	60	19	7	146	53	MAGNETIC ISLAND E		19009E	CN	TO	I	146.883333	-19.116667	MAGNETIC ISLAND REEF (NO 4)
19009	F	MAGNETIC ISLAND REEF (NO 5)	120	19	6	146	51.5	MAGNETIC ISLAND F		19009F	CN	TO	I	146.858333	-19.1	MAGNETIC ISLAND REEF (NO 5)
19009	G	MAGNETIC ISLAND REEF (NO 6)	60	19	6	146	50	WHITE ROCK (19009)		19009G	CN	TO	I	146.833333	-19.1	MAGNETIC ISLAND REEF (NO 6)
19010	S	19010S	120	19	11.5	146	50.5	19-010		19010S	CN	TO		146.841667	-19.191667	19010S
19011	S	MIDDLE REEF(19011)	120	19	12	146	49	MIDDLE	PLANAR	19011S	CN	TO	I	146.816667	-19.2	Middle Reef	1
19012	S	VIRAGO SHOAL	120	19	13	146	47.5	VIRAGO SHOAL		19012S	CN	TO	I	146.791667	-19.216667	VIRAGO SHOAL
19013	S	SALAMANDER REEF	60	19	11	147	4	SALAMANDER		19013S	CN	TO		147.066667	-19.183333	SALAMANDER REEF
19014	S	FOUR FOOT REEF(19014)	1	19	11.5	147	3	FOUR FOOT ROCK (19014)		19014S	CN	TO		147.05	-19.191667	FOUR FOOT REEF(19014)
19015	S	TWENTY FOOT REEF	1	19	12	147	2	TWENTY FOOT ROCK		19015S	CN	TO		147.033333	-19.2	TWENTY FOOT REEF
19016	S	BRAY REEF	0	19	15	147	3.5	BRAY ISLET		19016S	CN	TO		147.058333	-19.25	BRAY REEF
19017	S	BARE REEF	60	19	15.5	147	4	BARE ISLET		19017S	CN	TO		147.066667	-19.258333	BARE REEF
19018	S	BALD REEF(19018)	60	19	16.5	147	4	BALD ISLET (19018)		19018S	CN	TO		147.066667	-19.275	BALD REEF(19018)
19019	S	BOWDEN REEF	940	19	2	147	56	BOWDEN	CRESCENTIC	19019S	CN	CU	M	147.933333	-19.033333	Bowden Reef
19020	S	MORINDA SHOAL	120	19	8.5	147	38	MORINDA SHOAL		19020S	CN	TO		147.633333	-19.141667	MORINDA SHOAL
19021	S	TINK SHOAL	120	19	22	147	52	TINK SHOAL		19021S	CN	CU		147.866667	-19.366667	TINK SHOAL
19022	S	WILSON SHOAL	120	19	22	147	57	WILSON SHOAL		19022S	CN	CU		147.95	-19.366667	WILSON SHOAL
19023	S	PAKHOI BANK	120	19	27	147	53	PAKHOI BANK		19023S	CN	CU		147.883333	-19.45	PAKHOI BANK
19024	S	PRAWN REEF	1380	19	1	148	7	PRAWN	CRESCENTIC	19024S	CN	CU	M	148.116667	-19.016667	PRAWN REEF
19025	S	CASTOR REEF	439	19	1.5	148	19.5	CASTOR	REEF PATCHES	19025S	CN	CU	M	148.325	-19.025	CASTOR REEF
19026	S	19026S	120	19	2.5	148	27	19-026		19026S	CN	CU		148.45	-19.041667	19026S
19027	S	POLLUX REEF	500	19	3	148	18.5	POLLUX	REEF PATCHES	19027S	CN	CU	M	148.308333	-19.05	POLLUX REEF
19028	S	SHELL REEF	250	19	4	148	11	SHELL	CRESCENTIC	19028S	CN	CU	M	148.183333	-19.066667	Shell Reef
19029	S	MID REEF(19029)	620	19	4.5	148	4.5	MID	CRESCENTIC	19029S	CN	CU	M	148.075	-19.075	MID REEF(19029)
19030	S	19030S	120	19	5	148	12	19-030		19030S	CN	CU		148.2	-19.083333	19030S
19031	S	CROTAN REEF	250	19	5	148	13.5	CROTON	REEF PATCHES	19031S	CN	CU	M	148.225	-19.083333	CROTAN REEF
19032	S	19032S	190	19	6	148	14.5	19-032		19032S	CN	CU		148.241667	-19.1	19032S
19033	S	19033S	60	19	6	148	16	19-033		19033S	CN	CU		148.266667	-19.1	19033S
19034	S	TABIAS REEF	439	19	6	148	17	TOBIAS	CRESCENTIC	19034S	CN	CU	M	148.283333	-19.1	TABIAS REEF
19035	S	19035S	250	19	5.5	148	27.5	19-035		19035S	CN	CU		148.458333	-19.091667	19035S
19036	S	19036S	439	19	6	148	19	19-036		19036S	CN	CU		148.316667	-19.1	19036S
19037	S	19037S	120	19	6.5	148	18	19-037		19037S	CN	CU		148.3	-19.108333	19037S
19038	A	DINGO REEF (NO 1)	2440	19	12.5	148	18	DINGO A		19038A	CN	CU		148.3	-19.208333	DINGO REEF (NO 1)
19038	B	DINGO REEF (NO 2)	4610	19	11	148	22	DINGO B		19038B	CN	CU		148.366667	-19.183333	DINGO REEF (NO 2)
19038	C	DINGO REEF (NO 3)	1750	19	9	148	19	DINGO C		19038C	CN	CU		148.316667	-19.15	DINGO REEF (NO 3)
19038	D	DINGO REEF (NO 4)	690	19	6.5	148	20.5	DINGO D		19038D	CN	CU		148.341667	-19.108333	DINGO REEF (NO 4)
19038	E	DINGO REEF (NO 5)	1060	19	7	148	23	DINGO E		19038E	CN	CU		148.383333	-19.116667	DINGO REEF (NO 5)
19038	F	DINGO REEF (NO 6)	13829	19	7.5	148	28	DINGO F		19038F	CN	CU		148.466667	-19.125	DINGO REEF (NO 6)
19039	S	19039S	120	19	7.5	148	11	19-039		19039S	CN	CU		148.183333	-19.125	19039S
19040	S	19040S	60	19	8	148	10.5	19-040		19040S	CN	CU		148.175	-19.133333	19040S
19041	S	19041S	120	19	11.5	148	9.5	19-041		19041S	CN	CU		148.158333	-19.191667	19041S
19042	S	19042S	120	19	12.5	148	5	19-042		19042S	CN	CU		148.083333	-19.208333	19042S
19043	S	DARLEY REEF	8130	19	13.5	148	10	DARLEY	LAGOONAL	19043S	CN	CU	M	148.166667	-19.225	DARLEY REEF
19044	S	FAITH REEF	380	19	17	148	21	FAITH	CRESCENTIC	19044S	CN	CU	M	148.35	-19.283333	Faith Reef
19045	S	STANLEY REEF	5810	19	18	148	5	STANLEY	CRESCENTIC	19045S	CN	CU	M	148.083333	-19.3	Stanley Reef
19046	S	HOPE REEF(19046)	380	19	19.5	148	26	HOPE	CRESCENTIC	19046S	CN	CU	M	148.433333	-19.325	HOPE REEF(19046)
19047	S	CHARITY REEF	380	19	22	148	20	CHARITY	CRESCENTIC	19047S	CN	CU	M	148.333333	-19.366667	Charity Reef
19048	S	OLD REEF	6130	19	23.5	148	5.5	OLD	LAGOONAL	19048S	CN	CU	M	148.091667	-19.391667	OLD REEF
19049	S	LYNX REEF	120	19	2	148	34	LYNX		19049S	CN	CU		148.566667	-19.033333	LYNX REEF
19050	S	LEOPARD REEF	500	19	5.5	148	42	LEOPARD	REEF PATCHES	19050S	CN	CU	O	148.7	-19.091667	LEOPARD REEF
19051	S	19051S	310	19	7	148	42	19-051	REEF PATCHES	19051S	CN	CU	O	148.7	-19.116667	19051S
19052	S	19052S	250	19	7.5	148	55	19-052		19052S	CN	CU		148.916667	-19.125	19052S
19053	S	19053S	120	19	8	148	49.5	19-053		19053S	CN	CU		148.825	-19.133333	19053S
19054	S	TIGER REEF	4250	19	11.5	148	32.5	TIGER		19054S	CN	CU		148.541667	-19.191667	TIGER REEF
19055	S	19055S	60	19	9	148	52	19-055		19055S	CN	CU		148.866667	-19.15	19055S
19056	S	19056S	120	19	10	148	56	19-056		19056S	CN	CU		148.933333	-19.166667	19056S
19057	S	19057S	120	19	12	148	35.5	19-057		19057S	CN	CU		148.591667	-19.2	19057S
19058	S	19058S	120	19	11.5	148	58	19-058		19058S	CN	CU		148.966667	-19.191667	19058S
19059	S	19059S	120	19	11.5	148	53	19-059		19059S	CN	CU		148.883333	-19.191667	19059S
19060	S	19060S	60	19	12	148	36.5	19-060		19060S	CN	CU		148.608333	-19.2	19060S
19061	S	JACQUELINE REEF	620	19	13	148	54	JACQUELINE	CRESCENTIC	19061S	CN	CU	O	148.9	-19.216667	Jacqueline Reef
19062	S	19062S	120	19	13	148	49.5	19-062		19062S	CN	CU		148.825	-19.216667	19062S
19063	A	KANGAROO REEF (EAST)	3060	19	15	148	37.5	KANGAROO (A)	REEF PATCHES	19063A	CN	CU	M	148.625	-19.25	Kangaroo Reef East	1
19063	B	KANGAROO REEF (WEST)	4690	19	15.5	148	33	KANGAROO (B)	REEF PATCHES	19063B	CN	CU	M	148.55	-19.258333	Kangaroo Reef West	1
19064	S	19064S	879	19	16.5	148	59	19-064		19064S	CN	CU		148.983333	-19.275	19064S
19065	S	19065S	380	19	19.5	148	38	19-065		19065S	CN	CU		148.633333	-19.325	19065S
19066	S	19066S	190	19	20.5	148	38	19-066	PLANAR	19066S	CN	CU	M	148.633333	-19.341667	19066S
19067	S	19067S	120	19	22	148	38	19-067		19067S	CN	CU		148.633333	-19.366667	19067S
19068	S	19068S	1000	19	22	148	41	19-068		19068S	CN	CU		148.683333	-19.366667	19068S
19069	S	19069S	120	19	20.5	149	0	19-069		19069S	CN	CU		149	-19.341667	19069S
19070	S	19070S	0	19	22	148	43	19-070		19070S	CN	CU		148.716667	-19.366667	19070S
19071	S	WALLABY REEF	4500	19	26	148	39	WALLABY	CRESCENTIC	19071S	CN	CU	M	148.65	-19.433333	WALLABY REEF
19072	A	GOULD REEF (NO 1)	3310	19	24	148	46.5	GOULD (A)	REEF PATCHES	19072A	CN	CU	M	148.775	-19.4	GOULD REEF (NO 1)
19072	B	GOULD REEF (NO 2)	4630	19	26.5	148	43	GOULD B		19072B	CN	CU	M	148.716667	-19.441667	GOULD REEF (NO 2)
19072	C	GOULD REEF (NO 3)	2500	19	31	148	44.5	GOULD C		19072C	CN	CU	M	148.741667	-19.516667	GOULD REEF (NO 3)
19072	D	GOULD REEF (NO 4)	2750	19	31	148	48	19-072		19072D	CN	CU	M	148.8	-19.516667	GOULD REEF (NO 4)
19072	E	GOULD REEF (NO 5)	2380	19	27	148	47.5	GOULD E		19072E	CN	CU	M	148.791667	-19.45	GOULD REEF (NO 5)
19073	S	19073S	60	19	24.5	149	0	19-073		19073S	CN	CU		149	-19.408333	19073S
19074	A	COBHAM REEF (NORTH)	4560	19	23.5	148	52.5	COBHAM (A)	REEF PATCHES	19074A	CN	CU	M	148.875	-19.391667	COBHAM REEF (NORTH)
19074	B	COBHAM REEF (SOUTH)	8060	19	27	148	51.5	COBHAM B		19074B	CN	CU	M	148.858333	-19.45	COBHAM REEF (SOUTH)
19075	S	MARTIN REEF(19075)	690	19	29	148	49.5	MARTIN	LAGOONAL	19075S	CN	CU	I	148.825	-19.483333	MARTIN REEF(19075)
19076	S	SHOWERS REEF	879	19	29.5	148	54.5	SHOWERS	LAGOONAL	19076S	CN	CU	M	148.908333	-19.491667	Showers Reef
19077	S	19077S	380	19	12.5	149	1.5	19-077		19077S	CN	CU		149.025	-19.208333	19077S
19078	S	19078S	120	19	13	149	5.5	19-078	CRESCENTIC	19078S	CN	CU	O	149.091667	-19.216667	19078S
19079	S	19079S	120	19	17	149	5.5	19-079		19079S	CN	CU		149.091667	-19.283333	19079S
19080	S	19080S	60	19	17	149	4	19-080		19080S	CN	CU		149.066667	-19.283333	19080S
19081	S	ELLEN REEF	250	19	18.5	149	14.5	ELLEN		19081S	CN	CU		149.241667	-19.308333	ELLEN REEF
19082	S	ELIZABETH REEF	750	19	20	149	3	ELIZABETH	CRESCENTIC	19082S	CN	CU	M	149.05	-19.333333	Elizabeth Reef
19083	S	19083S	120	19	20	149	11	19-083		19083S	CN	CU		149.183333	-19.333333	19083S
19084	S	19084S	190	19	20.5	149	13	19-084		19084S	CN	CU		149.216667	-19.341667	19084S
19085	S	19085S	60	19	20.5	149	9.5	19-085		19085S	CN	CU		149.158333	-19.341667	19085S
19086	S	19086S	60	19	21.5	149	1	19-086		19086S	CN	CU		149.016667	-19.358333	19086S
19087	S	19087S	60	19	22	149	1.5	19-087		19087S	CN	CU		149.025	-19.366667	19087S
19088	S	19088S	120	19	21.5	149	5.5	19-088		19088S	CN	CU		149.091667	-19.358333	19088S
19089	S	19089S	120	19	22	149	6.5	19-089		19089S	CN	CU		149.108333	-19.366667	19089S
19090	S	19090S	620	19	22.5	149	4.5	19-090		19090S	CN	CU		149.075	-19.375	19090S
19091	S	EULALIE REEF	120	19	20.5	149	25	EULALIE		19091S	CN	CU		149.416667	-19.341667	EULALIE REEF
19092	S	19092S	380	19	22.5	149	12	19-092		19092S	CN	CU		149.2	-19.375	19092S
19093	S	19093S	60	19	23.5	149	2	19-093		19093S	CN	CU		149.033333	-19.391667	19093S
19094	S	19094S	120	19	26.5	149	28	19-094		19094S	CN	WH		149.466667	-19.441667	19094S
19095	S	19095S	3560	19	27.5	149	13	19-095		19095S	CN	CU		149.216667	-19.458333	19095S
19096	S	KENNEDY REEF	6250	19	28	149	10.5	KENNEDY		19096S	CN	CU		149.175	-19.466667	KENNEDY REEF
19097	S	NET REEF	12250	19	30	149	3.5	NET		19097S	CN	CU		149.058333	-19.5	NET REEF
19098	S	WANSFELL REEF	500	19	30.5	149	7	19-098	LAGOONAL	19098S	CN	CU	M	149.116667	-19.508333	Wansfell Reef
19099	S	JOIST REEF	190	19	28	149	38.5	JOIST		19099S	CN	WH		149.641667	-19.466667	JOIST REEF
19100	S	WHITE TOPPED REEF	10	19	42.5	147	45	WHITE TOPPED ROCK		19100S	CN	CU		147.75	-19.708333	WHITE TOPPED REEF
19101	S	19101S	120	19	43.5	147	45.5	19-101		19101S	CN	CU		147.758333	-19.725	19101S
19102	S	CAMP REEF	120	19	51.5	147	53.5	CAMP ISLET		19102S	CN	CU	I	147.891667	-19.858333	CAMP REEF
19103	S	HOLBOURNE ISLAND REEF	120	19	43	148	21.5	HOLBOURNE IS	FRINGING	19103S	CN	CU	I	148.358333	-19.716667	Holbourne Island	1
19104	S	NARES REEF	1	19	46	148	22	NARES ROCK		19104S	CN	CU		148.366667	-19.766667	NARES REEF
19105	S	NORTH ROCK (19105)	120	19	58	148	16	NORTH ROCK (19105)		19105S	CN	CU		148.266667	-19.966667	NORTH ROCK (19105)
19106	S	MIDDLE ISLAND REEF(19106)	60	19	59	148	21.5	MIDDLE ISLAND (19106)		19106S	CN	CU		148.358333	-19.983333	MIDDLE ISLAND REEF(19106)
19107	S	SEAGULL REEF	1500	19	31.5	148	59	SEAGULL	LAGOONAL	19107S	CN	CU	M	148.983333	-19.525	SEAGULL REEF
19108	S	19108S	250	19	32	148	53	19-108		19108S	CN	CU		148.883333	-19.533333	19108S
19109	A	FAIREY REEF (NO 1)	879	19	31.5	148	56.5	FAIREY (A)	LAGOONAL	19109A	CN	CU	M	148.941667	-19.525	FAIREY REEF (NO 1)
19109	B	FAIREY REEF (NO 2)	250	19	34	148	56	FAIREY B		19109B	CN	CU	M	148.933333	-19.566667	FAIREY REEF (NO 2)
19109	C	FAIREY REEF (NO 3)	60	19	35	148	56.5	FAIREY C		19109C	CN	CU	M	148.941667	-19.583333	FAIREY REEF (NO 3)
19110	S	RATTRAY REEF	60	19	59.5	148	33.5	RATTRAY ISLAND		19110S	CN	WH		148.558333	-19.991667	RATTRAY REEF
19111	S	19111S	60	19	31	149	13	19-111		19111S	CN	CU		149.216667	-19.516667	19111S
19112	S	19112S	60	19	31.5	149	14	19-112		19112S	CN	WH		149.233333	-19.525	19112S
19113	S	19113S	60	19	31.5	149	0	19-113		19113S	CN	CU		149	-19.525	19113S
19114	S	19114S	250	19	32	149	2.5	19-114		19114S	CN	CU		149.041667	-19.533333	19114S
19115	S	19115S	60	19	33	149	2.5	19-115		19115S	CN	CU		149.041667	-19.55	19115S
19116	S	KNUCKLE REEF	2560	19	32.5	149	16.5	KNUCKLE	LAGOONAL	19116S	CN	WH	M	149.275	-19.541667	KNUCKLE REEF
19117	S	19117S	190	19	32	149	22.5	19-117		19117S	CN	WH		149.375	-19.533333	19117S
19118	S	19118S	60	19	32	149	24	19-118		19118S	CN	WH		149.4	-19.533333	19118S
19119	S	19119S	120	19	33	149	23	19-119	PLANAR	19119S	CN	WH	M	149.383333	-19.55	19119S
19120	S	OUTLIER REEF	690	19	33	149	21.5	OUBLIER	LAGOONAL	19120S	CN	WH	M	149.358333	-19.55	Oublier Reef	1
19121	S	19121S	690	19	33	149	26	19-121		19121S	CN	WH		149.433333	-19.55	19121S
19122	S	19122S	250	19	35	149	15	19-122		19122S	CN	WH		149.25	-19.583333	19122S
19123	S	19123S	0	19	35.5	149	14	19-123	CRESCENTIC	19123S	CN	WH	M	149.233333	-19.591667	19123S
19124	S	19124S	120	19	34.5	149	29.5	19-124	REEF PATCHES	19124S	CN	WH	M	149.491667	-19.575	19124S
19125	S	19125S	190	19	35.5	149	25	19-125		19125S	CN	WH		149.416667	-19.591667	19125S
19126	S	19126S	1690	19	39	149	25	19-126		19126S	CN	WH		149.416667	-19.65	19126S
19127	S	BLOCK REEF	15879	19	42.5	149	22.5	BLACK		19127S	CN	WH		149.375	-19.708333	BLOCK REEF
19128	S	LINE REEF	2190	19	41.5	149	12	LINE	RIBBON	19128S	CN	WH	M	149.2	-19.691667	LINE REEF
19129	S	19129S	190	19	45	149	18	19-129	PLANAR	19129S	CN	WH	M	149.3	-19.75	19129S
19130	S	19130S	120	19	45	149	20	19-130		19130S	CN	WH		149.333333	-19.75	19130S
19131	S	19131S	560	19	46	149	22	19-131	LAGOONAL	19131S	CN	WH	M	149.366667	-19.766667	Reef 19-131	1
19132	S	19132S	60	19	46	149	24	19-132		19132S	CN	WH		149.4	-19.766667	19132S
19133	S	SINKER REEF(19133)	60	19	43.5	149	12	SINKER	PLANAR	19133S	CN	WH	M	149.2	-19.725	SINKER REEF(19133)
19134	S	CIRCULAR QUAY REEF	14000	19	45	149	30	BLACK EAST		19134S	CN	WH		149.5	-19.75	CIRCULAR QUAY REEF
19135	S	HARDY REEF	4190	19	45.5	149	13.5	HARDY	LAGOONAL	19135S	CN	WH	M	149.225	-19.758333	Hardy Reef
19136	A	HOOK REEF(19136)	5630	19	50	149	13	HOOK (A)	SUBMERGED	19136A	CN	WH	M	149.216667	-19.833333	HOOK REEF(19136)
19136	B	BARB REEF	120	19	49	149	7	HOOK B		19136B	CN	WH	M	149.116667	-19.816667	BARB REEF
19136	C	19136C	190	19	47.5	149	10	HOOK C		19136C	CN	WH	M	149.166667	-19.791667	19136C
19137	S	BAIT REEF	560	19	48.5	149	4.5	BAIT	LAGOONAL	19137S	CN	WH	M	149.075	-19.808333	Bait Reef
19138	S	19138S	250	19	48.5	149	25.5	19-138	LAGOONAL	19138S	CN	WH	M	149.425	-19.808333	Reef 19-138	1
19139	S	19139S	120	19	31.5	149	35	19-139		19139S	CN	WH		149.583333	-19.525	19139S
19140	S	GABLE REEF	60	19	31.5	149	44	19-140		19140S	CN	WH		149.733333	-19.525	GABLE REEF
19141	S	STUCCO REEF	1060	19	33.5	149	36	STUCCO	LAGOONAL	19141S	CN	WH	M	149.6	-19.558333	STUCCO REEF
19142	S	LATH REEF	380	19	34.5	149	39.5	LATH		19142S	CN	WH		149.658333	-19.575	LATH REEF
19143	S	19143S	120	19	34.5	149	42.5	19-143		19143S	CN	WH		149.708333	-19.575	19143S
19144	S	19144S	60	19	35.5	149	34.5	19-144		19144S	CN	WH		149.575	-19.591667	19144S
19145	S	19145S	120	19	35.5	149	30.5	19-145		19145S	CN	WH		149.508333	-19.591667	19145S
19146	S	RAFTER REEF	620	19	36.5	149	37.5	RAFTER	REEF PATCHES	19146S	CN	WH	M	149.625	-19.608333	RAFTER REEF
19147	S	PLASTER REEF	2000	19	38	149	39.5	PLASTER	REEF PATCHES	19147S	CN	WH	M	149.658333	-19.633333	Plaster Reef
19148	S	EAVE REEF	120	19	36	149	46	19-148		19148S	CN	WH		149.766667	-19.6	EAVE REEF
19149	S	BRICK REEF	250	19	36.5	149	43.5	19-149	LAGOONAL	19149S	CN	WH	M	149.725	-19.608333	BRICK REEF
19150	S	19150S	60	19	37.5	149	43.5	19-150		19150S	CN	WH		149.725	-19.625	19150S
19151	S	TILE REEF	620	19	37	149	51	19-151	LAGOONAL	19151S	CN	WH	O	149.85	-19.616667	TILE REEF
19152	S	19152S	190	19	38	149	52.5	19-152	LAGOONAL	19152S	CN	WH	O	149.875	-19.633333	19152S
19153	S	19153S	60	19	38.5	149	45.5	19-153		19153S	CN	WH		149.758333	-19.641667	19153S
19154	S	19154S	60	19	38.5	149	50.5	19-154		19154S	CN	WH		149.841667	-19.641667	19154S
19155	S	19155S	190	19	39.5	149	43	19-155		19155S	CN	WH		149.716667	-19.658333	19155S
19156	S	GIRDER REEF	879	19	40	149	45	19-156	REEF PATCHES	19156S	CN	WH	M	149.75	-19.666667	GIRDER REEF
19157	S	LITTLE REEF	190	19	40	149	35	LITTLE	PLANAR	19157S	CN	WH	M	149.583333	-19.666667	LITTLE REEF
19158	S	19158S	190	19	40	149	41.5	19-158		19158S	CN	WH		149.691667	-19.666667	19158S
19159	S	SLATE REEF	380	19	40	149	55.5	SLATE REEF	LAGOONAL	19159S	CN	WH	O	149.925	-19.666667	Slate Reef
19160	S	19160S	120	19	39.5	149	56.5	19-160		19160S	CN	WH		149.941667	-19.658333	19160S
19161	S	19161S	500	19	41	149	39	19-161		19161S	CN	WH		149.65	-19.683333	19161S
19162	S	19162S	120	19	41	149	31.5	19-162		19162S	CN	WH		149.525	-19.683333	19162S
19163	S	19163S	120	19	42	149	32	19-163		19163S	CN	WH		149.533333	-19.7	19163S
19164	S	19164S	1190	19	41.5	149	43.5	19-164		19164S	CN	WH		149.725	-19.691667	19164S
19165	S	19165S	1809	19	42	149	47.5	19-165		19165S	CN	WH		149.791667	-19.7	19165S
19166	S	19166S	60	19	42	149	54.5	19-166		19166S	CN	WH		149.908333	-19.7	19166S
19167	S	THATCH REEF	190	19	41.5	149	58.5	19-167		19167S	CN	WH		149.975	-19.691667	THATCH REEF
19168	S	19168S	60	19	42.5	149	36.5	19-168		19168S	CN	WH		149.608333	-19.708333	19168S
19169	S	19169S	120	19	43	149	36.5	19-169		19169S	CN	WH		149.608333	-19.716667	19169S
19170	S	19170S	120	19	42	149	41	19-170		19170S	CN	WH		149.683333	-19.7	19170S
19171	S	19171S	120	19	42.5	149	44	19-171		19171S	CN	WH		149.733333	-19.708333	19171S
19172	S	19172S	120	19	42.5	149	45	19-172		19172S	CN	WH		149.75	-19.708333	19172S
19173	S	19173S	120	19	43	149	45.5	19-173		19173S	CN	WH		149.758333	-19.716667	19173S
19174	S	19174S	190	19	43	149	48.5	19-174		19174S	CN	WH		149.808333	-19.716667	19174S
19175	S	19175S	60	19	42.5	149	55	19-175		19175S	CN	WH		149.916667	-19.708333	19175S
19176	S	19176S	190	19	43	149	58	19-176		19176S	CN	WH		149.966667	-19.716667	19176S
19177	S	CRAB REEF	190	19	43.5	149	42.5	CRAB	CRESCENTIC	19177S	CN	WH	M	149.708333	-19.725	Crab Reef
19178	S	19178S	250	19	44.5	149	57.5	19-178		19178S	CN	WH		149.958333	-19.741667	19178S
19179	S	HOWSE REEF	620	19	44.5	149	46.5	19-179		19179S	CN	WH		149.775	-19.741667	HOWSE REEF
19180	S	GARGOYLE REEF	500	19	44.5	149	40.5	GARGOYLE		19180S	CN	WH		149.675	-19.741667	GARGOYLE REEF
19181	S	19181S	0	19	45	149	36	19-181		19181S	CN	WH		149.6	-19.75	19181S
19182	S	19182S	439	19	45.5	149	43.5	19-182		19182S	CN	WH		149.725	-19.758333	19182S
19183	S	19183S	120	19	45.5	149	39	19-183		19183S	CN	WH		149.65	-19.758333	19183S
19184	S	19184S	120	19	46	149	39	19-184		19184S	CN	WH		149.65	-19.766667	19184S
19185	S	19185S	60	19	46	149	39.5	19-185		19185S	CN	WH		149.658333	-19.766667	19185S
19186	S	19186S	60	19	46	149	43.5	19-186		19186S	CN	WH		149.725	-19.766667	19186S
19187	S	HEWITT REEF	4150	19	47	149	38	HEWITT		19187S	CN	WH		149.633333	-19.783333	HEWITT REEF
19188	S	19188S	380	19	47	149	45.5	19-188	CRESCENTIC	19188S	CN	WH	M	149.758333	-19.783333	19188S
19189	S	19189S	439	19	47.5	149	41.5	19-189		19189S	CN	WH		149.691667	-19.791667	19189S
19190	S	19190S	250	19	48.5	149	42.5	19-190		19190S	CN	WH		149.708333	-19.808333	19190S
19191	S	19191S	60	19	48.5	149	43	19-191		19191S	CN	WH		149.716667	-19.808333	19191S
19192	S	19192S	120	19	49	149	37	19-192		19192S	CN	WH		149.616667	-19.816667	19192S
19193	S	19193S	620	19	50	149	45	19-193		19193S	CN	WH		149.75	-19.833333	19193S
19194	S	19194S	190	19	49.5	149	46.5	19-194	CRESCENTIC	19194S	CN	WH	M	149.775	-19.825	19194S
19195	S	NAPIER REEF	380	19	50.5	149	53.5	NAPIER	LAGOONAL	19195S	CN	WH	M	149.891667	-19.841667	Napier Reef
19196	S	19196S	60	19	51.5	149	36	19-196		19196S	CN	WH		149.6	-19.858333	19196S
19197	S	ROSS REEF	1310	19	52.5	149	35	ROSS	LAGOONAL	19197S	CN	WH	M	149.583333	-19.875	ROSS REEF
19198	S	19198S	190	19	53	149	43	19-198	CRESCENTIC/PATCHES	19198S	CN	WH	M	149.716667	-19.883333	19198S
19199	S	19199S	190	19	53.5	149	42.5	19-199		19199S	CN	WH		149.708333	-19.891667	19199S
19200	S	19200S	439	19	55	149	50	19-200		19200S	CN	WH		149.833333	-19.916667	19200S
19201	S	19201S	120	19	56.5	149	46	19-201		19201S	CN	WH		149.766667	-19.941667	19201S
19202	S	19202S	120	19	56.5	149	47	19-202		19202S	CN	WH		149.783333	-19.941667	19202S
19203	S	19203S	690	19	57.5	149	43.5	19-203		19203S	CN	WH		149.725	-19.958333	19203S
19204	S	ROUND REEF	250	19	58	149	37.5	ROUND	CRESCENTIC	19204S	CN	WH	M	149.625	-19.966667	ROUND REEF
19205	A	TIDEWAY REEF (NO 1)	1440	20	1.5	149	43.5	TIDEWAY (A)	CRESCENTIC	19205A	CN	WH	M	149.725	-20.025	TIDEWAY REEF (NO 1)
19205	B	TIDEWAY REEF (NO 2)	439	20	0	149	45	TIDEWAY B		19205B	CN	WH	M	149.75	-20	TIDEWAY REEF (NO 2)
19205	C	TIDEWAY REEF (NO 3)	1060	19	59	149	43.5	TIDEWAY C		19205C	CN	WH	M	149.725	-19.983333	TIDEWAY REEF (NO 3)
19206	S	19206S	190	19	43	150	0.5	19-206		19206S	CN	WH		150.008333	-19.716667	19206S
19207	S	HYDE REEF	1250	19	45.5	150	5.5	HYDE	LAGOONAL	19207S	CN	WH	O	150.091667	-19.758333	Hyde Reef
19208	S	19208S	879	19	47.5	150	8	19-208		19208S	CN	WH		150.133333	-19.791667	19208S
19209	S	REBE REEF	810	19	48.5	150	9	REBE	PLANAR	19209S	CN	WH	O	150.15	-19.808333	Rebe Reef
19210	S	19210S	190	19	49	150	6	19-210		19210S	CN	WH		150.1	-19.816667	19210S
19211	S	WACKETT REEF	810	19	49.5	150	4.5	WACKETT	LAGOONAL	19211S	CN	WH	M	150.075	-19.825	WACKETT REEF
19212	S	OOM REEF	120	19	50	150	11	OOM	PLANAR	19212S	CN	WH	O	150.183333	-19.833333	OOM REEF
19213	S	19213S	120	19	50.5	150	6.5	19-213		19213S	CN	WH		150.108333	-19.841667	19213S
19214	S	WYATT EARP REEF	800	19	52	150	13.5	WYATT EARP		19214S	CN	PO		150.225	-19.866667	WYATT EARP REEF
19215	A	SHARON SHOAL (NO 1)		19	53	150	17.5	SHARON SHOAL A		19215A	CN	PO		150.291667	-19.883333	SHARON SHOAL (NO 1)
19215	B	SHARON SHOAL (NO 2)		19	52	150	17	SHARON SHOAL B		19215B	CN	PO		150.283333	-19.866667	SHARON SHOAL (NO 2)
19215	C	SHARON SHOAL (NO 3)		19	51.5	150	18	SHARON SHOAL C		19215C	CN	PO		150.3	-19.858333	SHARON SHOAL (NO 3)
19215	D	SHARON SHOAL (NO 4)		19	52.5	150	18.5	SHARON SHOAL D		19215D	CN	PO		150.308333	-19.875	SHARON SHOAL (NO 4)
19216	S	19216S	500	19	53.5	150	15	19-216		19216S	CN	PO		150.25	-19.891667	19216S
19217	S	19217S	120	19	53.5	150	18	19-217		19217S	CN	PO		150.3	-19.891667	19217S
19218	S	WILLIAMS REEF	380	19	54.5	150	10	WILLIAMS	LAGOONAL	19218S	CN	PO	M	150.166667	-19.908333	WILLIAMS REEF
19219	S	CONDER REEF	879	19	55	150	12	CONDER	LAGOONAL	19219S	CN	PO	M	150.2	-19.916667	Conder Reef
19220	S	WHITE TIP REEF	1130	19	55	150	16.5	WHITETIP	LAGOONAL	19220S	CN	PO	O	150.275	-19.916667	WHITE TIP REEF
19221	S	BOND REEF	120	19	55.5	150	19	BOND	PLANAR	19221S	CN	PO	O	150.316667	-19.925	BOND REEF
19222	S	ABOTT REEF	120	19	56	150	20	ABBOTT	LAGOONAL	19222S	CN	PO	O	150.333333	-19.933333	ABOTT REEF
19223	S	19223S	190	19	56	150	11	19-223		19223S	CN	PO		150.183333	-19.933333	19223S
19224	S	19224S	120	19	57	150	20	19-224		19224S	CN	PO		150.333333	-19.95	19224S
19225	S	19225S	690	19	57.5	150	21	19-225		19225S	CN	PO		150.35	-19.958333	19225S
19226	S	KERWIN REEF	879	19	57.5	150	12.5	JAMES		19226S	CN	PO		150.208333	-19.958333	KERWIN REEF
19227	S	19227S	120	19	58.5	150	21	19-227	PLANAR	19227S	CN	PO	O	150.35	-19.975	19227S
19228	S	19228S	120	19	59.5	150	14.5	19-228	PLANAR	19228S	CN	PO	M	150.241667	-19.991667	19228S
19229	S	THOMPSON SHOAL	120	19	54.5	150	19.5	TOMPSON SHOAL		19229S	CN	PO		150.325	-19.908333	THOMPSON SHOAL
19230	S	BLOSSOM BANK (WEST)		19	47.5	150	21	BLOSSOM BANK		19230S				150.35	-19.791667	BLOSSOM BANK (WEST)
19231	S	MARILYN SHOAL		19	49	150	23.5	MARILYN SHOAL		19231S				150.391667	-19.816667	MARILYN SHOAL
19232	S	FERRIS SHOAL		19	52	150	22.5	FERRIS SHOAL		19232S				150.375	-19.866667	FERRIS SHOAL
19233	S	MASCHKE SHOAL		19	53.5	150	21.5	MASCHKE SHOAL		19233S				150.358333	-19.891667	MASCHKE SHOAL
19701	S	NTH OF MAGNETIC ISL		19	6	146	40	NTH OF MAGNETIC ISL		19701S				146.666667	-19.1	NTH OF MAGNETIC ISL
19702	S	CAPE CLEVELAND		19	10	147	2	CAPE CLEVELAND		19702S				147.033333	-19.166667	CAPE CLEVELAND
19703	S	CAPE BOWLING GREEN (1)		19	16	147	24	CAPE BOWLING GREEN (1)		19703S				147.4	-19.266667	CAPE BOWLING GREEN (1)
19704	S	BOWLING GREEN BAY		19	24	147	10	BOWLING GREEN BAY		19704S				147.166667	-19.4	BOWLING GREEN BAY
19705	S	CAPE BOWLING GREEN (2)		19	21	147	27	CAPE BOWLING GREEN (2)		19705S				147.45	-19.35	CAPE BOWLING GREEN (2)
19706	S	ARD WILSON SHOALS		19	23	147	55	ARD WILSON SHOALS		19706S				147.916667	-19.383333	ARD WILSON SHOALS
19707	S	NORTH OF DARLEY		19	9	148	10	NORTH OF DARLEY		19707S				148.166667	-19.15	NORTH OF DARLEY
19708	S	NORTH OF TIGER		19	6	148	35	NORTH OF TIGER		19708S				148.583333	-19.1	NORTH OF TIGER
19709	S	STH OF DINGO		19	15	148	25	STH OF DINGO		19709S				148.416667	-19.25	STH OF DINGO
19710	S	ARD JACQUELINE		19	10	148	52	ARD JACQUELINE		19710S				148.866667	-19.166667	ARD JACQUELINE
19711	S	EAST OF KANGAROO		19	17	148	47	EAST OF KANGAROO		19711S				148.783333	-19.283333	EAST OF KANGAROO
19712	S	ARD ELIZABETH		19	17	149	5	ARD ELIZABETH		19712S				149.083333	-19.283333	ARD ELIZABETH
19713	S	ARD KENNEDY		19	26	149	10	ARD KENNEDY		19713S				149.166667	-19.433333	ARD KENNEDY
19714	S	ARD SHOWERS		19	29	148	55	ARD SHOWERS		19714S				148.916667	-19.483333	ARD SHOWERS
19715	S	E OF KNUCKLE		19	31	149	30	E OF KNUCKLE		19715S				149.5	-19.516667	E OF KNUCKLE
19716	S	CAPE UPSTART		19	42	147	47	CAPE UPSTART		19716S				147.783333	-19.7	CAPE UPSTART
19717	S	ARD BLACK		19	40	149	15	ARD BLACK		19717S				149.25	-19.666667	ARD BLACK
19718	S	EAST OF BAIT		19	48	149	7	EAST OF BAIT		19718S				149.116667	-19.8	EAST OF BAIT
19719	S	EAST OF RAFTER		19	34	149	45	EAST OF RAFTER		19719S				149.75	-19.566667	EAST OF RAFTER
19720	S	ARD LITTLE		19	40	149	35	ARD LITTLE		19720S				149.583333	-19.666667	ARD LITTLE
19721	S	EAST OF ROSS		19	52	149	40	EAST OF ROSS		19721S				149.666667	-19.866667	EAST OF ROSS
19722	S	WEST OF WACKETT		19	46	149	55	WEST OF WACKETT		19722S				149.916667	-19.766667	WEST OF WACKETT
19723	S	ARD TIDEWAY		19	57	149	40	ARD TIDEWAY		19723S				149.666667	-19.95	ARD TIDEWAY
19724	S	STH OF WACKETT		19	57	150	5	STH OF WACKETT		19724S				150.083333	-19.95	STH OF WACKETT
19725	S	ARD MCINTYRE		19	56	150	12	ARD MCINTYRE		19725S				150.2	-19.933333	ARD MCINTYRE
19726	S	YONGALA		19	18	147	37	YONGALA		19726S				147.616667	-19.3	YONGALA
19727	S	8NM YONGALA		19	18	147	37	8NM YONGALA		19727S				147.616667	-19.3	8NM YONGALA
20001	S	20001S	120	20	0.5	148	16	20-001		20001S	CN	WH		148.266667	-20.008333	20001S
20002	S	NORTH HEAD REEF	60	20	1.5	148	16.5	NORTH HEAD		20002S	CN	WH		148.275	-20.025	NORTH HEAD REEF
20003	S	GLOUCESTER REEF	120	20	3.5	148	28	GLOUCESTER ISLAND		20003S	CN	WH		148.466667	-20.058333	GLOUCESTER REEF
20004	S	STONE REEF	190	20	2	148	17	STONE ISLAND		20004S	CN	WH		148.283333	-20.033333	STONE REEF
20005	S	20005S	439	20	4	148	16.5	20-005		20005S	CN	WH		148.275	-20.066667	20005S
20006	S	PASSAGE ISLET REEF	60	20	3.5	148	26.5	PASSAGE ISLET		20006S	CN	WH		148.441667	-20.058333	PASSAGE ISLET REEF
20007	S	CHYEBASSA SHOAL	120	20	4.5	148	20	CHYEBASSA SHOAL		20007S	CN	WH		148.333333	-20.075	CHYEBASSA SHOAL
20008	S	WINTER SHOAL	60	20	4.5	148	18	WINTER SHOAL		20008S	CN	WH		148.3	-20.075	WINTER SHOAL
20009	S	THOMAS REEF(20009)	60	20	5	148	18	THOMAS ISLAND (20009)		20009S	CN	WH		148.3	-20.083333	THOMAS REEF(20009)
20010	S	BLACK CURRANT-MANTA RAY REEF	0	20	5	148	29.5	BLACK CURRENT ISLAND		20010S	CN	WH		148.491667	-20.083333	BLACK CURRANT-MANTA RAY REEF
20010	S1	BLACK CURRENT ISLAND	0	20	5	148	29.5	Black Current Island		20010S1	CN	WH		148.491667	-20.083333	BLACK CURRENT ISLAND
20010	S2	MANTA RAY ISLAND	0	20	5	148	29.5	Manta Ray Island		20010S2	CN	WH		148.491667	-20.083333	MANTA RAY ISLAND
20011	S	POOLE REEF	250	20	6.5	148	18.5	POOLE ISLAND		20011S	CN	WH		148.308333	-20.108333	POOLE REEF
20012	S	ESHELBY REEF	60	20	1	148	37.5	ESHELBY ISLAND		20012S	CN	WH		148.625	-20.016667	ESHELBY REEF
20013	S	20013S	60	20	1.5	148	37.5	20-013		20013S	CN	WH		148.625	-20.025	20013S
20014	S	HAYMAN ISLAND REEF	380	20	4	148	53.5	HAYMAN IS	FRINGING	20014S	CN	WH	I	148.891667	-20.066667	Hayman Island	1
20015	S	SADDLEBACK ISLAND	120	20	4	148	32	SADDLEBACK ISLAND		20015S	CN	WH		148.533333	-20.066667	SADDLEBACK ISLAND
20016	A	20016A	60	20	5.5	148	32	20-016		20016A	CN	WH		148.533333	-20.091667	20016A
20016	B	20016B	60	20	5.5	148	31.5	20-016		20016B	CN	WH		148.525	-20.091667	20016B
20017	S	BLACK ISLAND REEF	120	20	5	148	53.5	BLACK ISLAND		20017S	CN	WH	I	148.891667	-20.083333	BLACK ISLAND REEF
20018	S	DOUBLE ROCK REEF(20018)	1	20	4	148	58	DOUBLE ROCK (20018)		20018S	CN	WH		148.966667	-20.066667	DOUBLE ROCK REEF(20018)
20019	S	LANGFORD-BIRD REEF	250	20	5.5	148	52.5	LANGFORD AND BIRD IS'S	FRINGING	20019S	CN	WH	I	148.875	-20.091667	Langford and Bird Isles	1
20020	S	GUMBRELL REEF	60	20	6	148	36.5	GUMBRELL ISLAND		20020S	CN	WH		148.608333	-20.1	GUMBRELL REEF
20021	S	OLDEN REEF	120	20	6.5	148	34.5	OLDEN ISLAND		20021S	CN	WH	I	148.575	-20.108333	OLDEN REEF
20022	S	ARMIT ISLAND REEF	120	20	6.5	148	39	ARMIT ISLETS		20022S	CN	WH		148.65	-20.108333	ARMIT ISLAND REEF
20023	S	20023S	1	20	6.5	148	40	20-023		20023S	CN	WH		148.666667	-20.108333	20023S
20024	S	DOUBLE CONE REEF	120	20	6.5	148	43	DOUBLE CONE ISLAND		20024S	CN	WH	I	148.716667	-20.108333	Double Cone Island	1
20025	A	20025A	120	20	7	148	33.5	20-025		20025A	CN	WH		148.558333	-20.116667	20025A
20025	B	20025B	120	20	8	148	34.5	20-025		20025B	CN	WH		148.575	-20.133333	20025B
20026	S	EDWIN REEF	1	20	7.5	148	36.5	EDWIN ROCK		20026S	CN	WH		148.608333	-20.125	EDWIN REEF
20027	S	20027S	60	20	8	148	36.5	20-027		20027S	CN	WH		148.608333	-20.133333	20027S
20028	A	HOOK ISLAND REEF (NO 1)	20	20	7.5	148	56.5	HOOK ISLAND A		20028A	CN	WH	I	148.941667	-20.125	HOOK ISLAND REEF (NO 1)
20028	B	HOOK ISLAND REEF (NO 2)	10	20	10.5	148	55.5	HOOK ISLAND B		20028B	CN	WH	I	148.925	-20.175	HOOK ISLAND REEF (NO 2)
20028	C	HOOK ISLAND REEF (NO 3)	210	20	9.5	148	55	HOOK ISLAND C		20028C	CN	WH	I	148.916667	-20.158333	HOOK ISLAND REEF (NO 3)
20028	D	HOOK ISLAND REEF (NO 4)	30	20	10	148	53	HOOK ISLAND D		20028D	CN	WH	I	148.883333	-20.166667	Hook Island	1
20028	E	HOOK ISLAND REEF (NO 5)	40	20	6.5	148	54	HOOK ISLAND E		20028E	CN	WH	I	148.9	-20.108333	HOOK ISLAND REEF (NO 5)
20028	F	HOOK ISLAND REEF (NO 6)	40	20	4.5	148	54.5	HOOK ISLAND F		20028F	CN	WH	I	148.908333	-20.075	HOOK ISLAND REEF (NO 6)
20028	G	HOOK ISLAND REEF (NO 7)	30	20	4	148	56	HOOK IS (G)	FRINGING	20028G	CN	WH	I	148.933333	-20.066667	HOOK ISLAND REEF (NO 7)
20028	H	HOOK ISLAND REEF (NO 8)	20	20	4	148	56.5	HOOK ISLAND H		20028H	CN	WH	I	148.941667	-20.066667	HOOK ISLAND REEF (NO 8)
20028	I	HOOK ISLAND REEF (NO 9)	120	20	5.5	148	57	HOOK ISLAND I		20028I	CN	WH	I	148.95	-20.091667	HOOK ISLAND REEF (NO 9)
20029	S	LOW ISLAND REEF(20029)	60	20	8.5	148	35	LOW ISLET (20029)		20029S	CN	WH		148.583333	-20.141667	LOW ISLAND REEF(20029)
20030	S	GRASSY REEF	120	20	9	148	36.5	GRASSY ISLAND		20030S	CN	WH		148.608333	-20.15	GRASSY REEF
20031	S	ROSERIC SHOAL	63	20	11	148	42.5	ROSERIC SHOAL		20031S	CN	WH		148.708333	-20.183333	ROSERIC SHOAL
20032	S	PIONEER ROCKS REEF	1	20	13.5	148	45.5	PIONEER ROCKS		20032S	CN	WH		148.758333	-20.225	PIONEER ROCKS REEF
20033	S	NORTH MOLLE REEF	10	20	13	148	48.5	NORTH MOLLE ISLAND		20033S	CN	WH		148.808333	-20.216667	NORTH MOLLE REEF
20034	S	MID MOLLE REEF	10	20	15	148	49.5	MID MOLLE ISLAND		20034S	CN	WH		148.825	-20.25	MID MOLLE REEF
20035	S	DAYDREAM REEF	10	20	15.5	148	49	DAYDREAM ISLAND		20035S	CN	WH	I	148.816667	-20.258333	Daydream Island	1
20036	S	CONDER SHOAL	10	20	14.5	148	54.5	CONDOR SHOAL		20036S	CN	WH		148.908333	-20.241667	CONDER SHOAL
20037	S	ROSS ISLET REEF	10	20	15.5	148	55.5	ROSS ISLET		20037S	CN	WH		148.925	-20.258333	ROSS ISLET REEF
20038	S	20038S	10	20	15	148	44	20-038		20038S	CN	WH		148.733333	-20.25	20038S
20039	S	HILL ROCK REEF	1	20	15.5	148	54.5	HILL ROCK		20039S	CN	WH		148.908333	-20.258333	HILL ROCK REEF
20040	S	CID REEF	310	20	16.5	148	55	CID ISLAND		20040S	CN	WH		148.916667	-20.275	CID REEF
20041	A	WHITSUNDAY ISLAND REEF (NO 1)	250	20	11.5	148	59	WHITSUNDAY ISLAND A		20041A	CN	WH		148.983333	-20.191667	WHITSUNDAY ISLAND REEF (NO 1)
20041	B	WHITSUNDAY ISLAND REEF (NO 2)	63	20	13.5	148	59.5	WHITSUNDAY ISLAND B		20041B	CN	WH		148.991667	-20.225	WHITSUNDAY ISLAND REEF (NO 2)
20041	C	WHITSUNDAY ISLAND REEF (NO 3)	130	20	14.5	148	59.5	WHITSUNDAY ISLAND C		20041C	CN	WH		148.991667	-20.241667	WHITSUNDAY ISLAND REEF (NO 3)
20041	D	WHITSUNDAY ISLAND REEF (NO 4)	130	20	15	149	0.5	WHITSUNDAY ISLAND D		20041D	CN	WH		149.008333	-20.25	WHITSUNDAY ISLAND REEF (NO 4)
20041	E	WHITSUNDAY ISLAND REEF (NO 5)	63	20	18	149	3	WHITSUNDAY ISLAND E		20041E	CN	WH		149.05	-20.3	WHITSUNDAY ISLAND REEF (NO 5)
20041	F	WHITSUNDAY ISLAND REEF (NO 6)	63	20	19	149	2.5	WHITSUNDAY ISLAND F		20041F	CN	WH		149.041667	-20.316667	WHITSUNDAY ISLAND REEF (NO 6)
20041	G	WHITSUNDAY ISLAND REEF (NO 7)	63	20	18.5	149	1.5	WHITSUNDAY ISLAND G		20041G	CN	WH		149.025	-20.308333	WHITSUNDAY ISLAND REEF (NO 7)
20041	H	WHITSUNDAY ISLAND REEF (NO 8)	63	20	18.5	148	59.5	WHITSUNDAY ISLAND H		20041H	CN	WH		148.991667	-20.308333	WHITSUNDAY ISLAND REEF (NO 8)
20041	I	WHITSUNDAY ISLAND REEF (NO 9)	130	20	18.5	148	57.5	WHITSUNDAY ISLAND I		20041I	CN	WH		148.958333	-20.308333	WHITSUNDAY ISLAND REEF (NO 9)
20041	J	WHITSUNDAY ISLAND REEF (NO 10)	63	20	18	148	56.5	WHITSUNDAY ISLAND J		20041J	CN	WH		148.941667	-20.3	WHITSUNDAY ISLAND REEF (NO 10)
20041	K	WHITSUNDAY ISLAND REEF (NO 11)	10	20	18	148	55.5	WHITSUNDAY ISLAND K		20041K	CN	WH		148.925	-20.3	WHITSUNDAY ISLAND REEF (NO 11)
20041	L	WHITSUNDAY ISLAND REEF (NO 12)	63	20	17.5	148	55	WHITSUNDAY ISLAND L		20041L	CN	WH		148.916667	-20.291667	WHITSUNDAY ISLAND REEF (NO 12)
20041	M	WHITSUNDAY ISLAND REEF (NO 13)	63	20	16.5	148	55	WHITSUNDAY ISLAND M		20041M	CN	WH		148.916667	-20.275	WHITSUNDAY ISLAND REEF (NO 13)
20041	N	WHITSUNDAY ISLAND REEF (NO 14)		20	16	148	56	WHITSUNDAY ISLAND N		20041N	CN	WH		148.933333	-20.266667	WHITSUNDAY ISLAND REEF (NO 14)
20042	S	SOUTH MOLLE REEF	130	20	15.5	148	50	SOUTH MOLLE ISLAND		20042S	CN	WH		148.833333	-20.258333	SOUTH MOLLE REEF
20043	S	PLANTON REEF	10	20	16	148	51	PLANTON ISLAND		20043S	CN	WH		148.85	-20.266667	PLANTON REEF
20044	S	DENMAN REEF	10	20	17	148	51	DENMAN ISLAND		20044S	CN	WH		148.85	-20.283333	DENMAN REEF
20045	S	ALMORA REEF	10	20	14	148	46	ALMORA ISLET		20045S	CN	WH		148.766667	-20.233333	ALMORA REEF
20046	S	20046S	10	20	17	148	47.5	20-046		20046S	CN	WH		148.791667	-20.283333	20046S
20047	S	LOW ROCK REEF(20047)	0	20	17.5	148	48	LOW ROCK (20047)		20047S	CN	WH		148.8	-20.291667	LOW ROCK REEF(20047)
20048	S	SHUTE REEF	10	20	17.5	148	48	SHUTE AND TANCRED ISLANDS		20048S	CN	WH	I	148.8	-20.291667	Shute Island and Tancred Island	1
20049	A	REPAIR REEF		20	18	148	47.5	REPAIR ISLAND		20049A	CN	WH		148.791667	-20.3	REPAIR REEF
20049	B	TANCRED REEF		20	18.2	148	47.7	SHUTE AND TANCRED ISLANDS		20049B	CN	WH	I	148.795	-20.303333	Shute Island and Tancred Island	1
20050	S	ALERT BANK	63	20	18.5	148	50	ALERT BANK		20050S	CN	WH		148.833333	-20.308333	ALERT BANK
20051	S	WHITE ROCK REEF	1	20	18.5	148	48.5	WHITE ROCK (20051)		20051S	CN	WH		148.808333	-20.308333	WHITE ROCK REEF
20052	S	20052S	190	20	19	148	48	20-052		20052S	CN	WH		148.8	-20.316667	20052S
20053	S	HENNING REEF	130	20	19	148	55.5	HENNING ISLAND		20053S	CN	WH		148.925	-20.316667	HENNING REEF
20054	S	EAST ROCKS REEF	1	20	20	148	51.5	EAST ROCKS		20054S	CN	WH		148.858333	-20.333333	EAST ROCKS REEF
20055	S	PERSEVERANCE REEF	10	20	21.5	148	59.5	PERSEVERANCE ISLAND		20055S	CN	WH		148.991667	-20.358333	PERSEVERANCE REEF
20056	S	YOUNG ISLAND REEF	10	20	21.5	149	0	YOUNG ISLAND		20056S	CN	WH		149	-20.358333	YOUNG ISLAND REEF
20057	A	HAMILTON ISLAND REEF (NO 1)	130	20	20.5	148	58	HAMILTON ISLAND A		20057A	CN	WH	I	148.966667	-20.341667	HAMILTON ISLAND REEF (NO 1)
20057	B	HAMILTON ISLAND REEF (NO 2)	63	20	21.5	148	57.5	HAMILTON ISLAND B		20057B	CN	WH	I	148.958333	-20.358333	HAMILTON ISLAND REEF (NO 2)
20058	S	DENT REEF	63	20	21	148	56	DENT ISLAND		20058S	CN	WH	I	148.933333	-20.35	Dent Island	1
20059	S	20059S	10	20	22.5	148	58	20-059		20059S	CN	WH		148.966667	-20.375	20059S
20060	A	LONG ISLAND REEF (NO 1)	10	20	20	148	51	LONG ISLAND A		20060A	CN	WH		148.85	-20.333333	LONG ISLAND REEF (NO 1)
20060	B	LONG ISLAND REEF (NO 2)	10	20	21.5	148	50.5	LONG ISLAND B		20060B	CN	WH		148.841667	-20.358333	LONG ISLAND REEF (NO 2)
20060	C	LONG ISLAND REEF (NO 3)	10	20	22	148	51	LONG ISLAND C		20060C	CN	WH		148.85	-20.366667	LONG ISLAND REEF (NO 3)
20060	D	LONG ISLAND REEF (NO 4)	10	20	22.5	148	51	LONG ISLAND D		20060D	CN	WH		148.85	-20.375	LONG ISLAND REEF (NO 4)
20060	E	LONG ISLAND REEF (NO 5)	10	20	23.5	148	51.5	LONG ISLAND E		20060E	CN	WH		148.858333	-20.391667	LONG ISLAND REEF (NO 5)
20060	F	LONG ISLAND REEF (NO 6)	10	20	22.5	148	52.5	LONG ISLAND F		20060F	CN	WH		148.875	-20.375	LONG ISLAND REEF (NO 6)
20061	S	PINE ISLAND REEF	10	20	22.5	148	53	PINE ISLAND		20061S	CN	WH	I	148.883333	-20.375	Pine Island	1
20062	S	20062S	63	20	22.5	148	50	20-062		20062S	CN	WH		148.833333	-20.375	20062S
20063	S	THREE FATHOM PATCH	10	20	25	148	51.5	THREE FATHOM PATCH		20063S	CN	WH		148.858333	-20.416667	THREE FATHOM PATCH
20064	S	COW REEF	10	20	25.5	148	50.5	COW ISLAND		20064S	CN	WH		148.841667	-20.425	COW REEF
20065	S	CALF REEF	10	20	26	148	51	CALF ISLAND		20065S	CN	WH		148.85	-20.433333	CALF REEF
20066	S	LONG SHOAL	190	20	30	148	56	LONG SHOAL		20066S	CN	WH		148.933333	-20.5	LONG SHOAL
20067	A	BORDER ISLAND REEF (NO 1)	130	20	10.5	149	1.5	BORDER IS (A)	FRINGING	20067A	CN	WH	I	149.025	-20.175	Border Island	1
20067	B	BORDER ISLAND REEF (NO 2)	10	20	10	149	2	BORDER ISLAND B		20067B	CN	WH	I	149.033333	-20.166667	BORDER ISLAND REEF (NO 2)
20067	C	BORDER ISLAND REEF (NO 3)		20	9.5	149	2	BORDER ISLAND C		20067C	CN	WH	I	149.033333	-20.158333	BORDER ISLAND REEF (NO 3)
20068	S	DUMBELL REEF	10	20	10.5	149	0.5	DUMBELL ISLAND		20068S	CN	WH		149.008333	-20.175	DUMBELL REEF
20069	S	PETREL REEF	10	20	12	149	7	PETREL ISLET		20069S	CN	WH		149.116667	-20.2	PETREL REEF
20070	S	ESK ISLAND REEF	10	20	14	149	2.5	ESK ISLAND (20070)		20070S	CN	WH		149.041667	-20.233333	ESK ISLAND REEF
20071	S	IREBY REEF	10	20	13.5	149	8.5	IREBY ISLAND		20071S	CN	WH		149.141667	-20.225	IREBY REEF
20072	S	SILLAGO REEF	10	20	14.5	149	9.5	SILLAGO ISLAND		20072S	CN	WH		149.158333	-20.241667	SILLAGO REEF
20073	S	WIRRAINBEIA REEF	10	20	14	149	8.5	WIRRAINBEIA ISLAND		20073S	CN	WH		149.141667	-20.233333	WIRRAINBEIA REEF
20074	S	HAROLD REEF	10	20	14.5	149	9	HAROLD ISLAND		20074S	CN	WH		149.15	-20.241667	HAROLD REEF
20075	S	EDWARD ISLAND REEF(20075)	10	20	15	149	10.5	EDWARD ISLAND (20075)		20075S	CN	WH		149.175	-20.25	EDWARD ISLAND REEF(20075)
20076	S	LAGOON ROCK REEF	1	20	16	149	2.5	LAGOON ROCK		20076S	CN	WH		149.041667	-20.266667	LAGOON ROCK REEF
20077	S	20077S	10	20	16	149	5	20-077		20077S	CN	WH		149.083333	-20.266667	20077S
20078	A	HASLEWOOD ISLAND REEF (NO 1)	63	20	15.5	149	6	HASLEWOOD ISLAND A		20078A	CN	WH		149.1	-20.258333	HASLEWOOD ISLAND REEF (NO 1)
20078	B	HASLEWOOD ISLAND REEF (NO 2)	10	20	16.5	149	4.5	HASLEWOOD ISLAND B		20078B	CN	WH		149.075	-20.275	HASLEWOOD ISLAND REEF (NO 2)
20078	C	HASLEWOOD ISLAND REEF (NO 3)	10	20	17.5	149	4.5	HASLEWOOD ISLAND C		20078C	CN	WH		149.075	-20.291667	HASLEWOOD ISLAND REEF (NO 3)
20078	D	HASLEWOOD ISLAND REEF (NO 4)	10	20	18	149	5	HASLEWOOD ISLAND D		20078D	CN	WH		149.083333	-20.3	HASLEWOOD ISLAND REEF (NO 4)
20078	E	HASLEWOOD ISLAND REEF (NO 5)	190	20	16.5	149	5.5	HASLEWOOD ISLAND E		20078E	CN	WH		149.091667	-20.275	HASLEWOOD ISLAND REEF (NO 5)
20078	F	LUPTON REEF	10	20	16.5	149	6.5	LUPTON ISLAND		20078F	CN	WH		149.108333	-20.275	LUPTON REEF
20078	G	CASHELL REEF	10	20	16	149	6	CASHELL ROCK		20078G	CN	WH		149.1	-20.266667	CASHELL REEF
20079	S	WORKINGTON REEF	10	20	16	149	7	WORKINGTON ISLAND		20079S	CN	WH		149.116667	-20.266667	WORKINGTON REEF
20080	S	LEEPER SHOAL	120	20	8.5	149	5	LEEPER SHOAL		20080S	CN	WH		149.083333	-20.141667	LEEPER SHOAL
20081	S	NICOLSON REEF	10	20	18.5	149	5.5	NICOLSON ISLAND		20081S	CN	WH		149.091667	-20.308333	NICOLSON REEF
20082	S	TEAGUE REEF	10	20	18.5	149	4	TEAGUE ISLAND		20082S	CN	WH		149.066667	-20.308333	TEAGUE REEF
20083	S	SURPRISE ROCK REEF	1	20	21.5	149	1.5	SURPRISE ROCK		20083S	CN	WH		149.025	-20.358333	SURPRISE ROCK REEF
20084	S	20084S	1	20	21	149	0	20-084		20084S	CN	WH		149	-20.35	20084S
20085	S	PENTECOST REEF	10	20	24	149	1.5	PENTECOST ISLAND		20085S	CN	WH		149.025	-20.4	PENTECOST REEF
20086	S	COLE ISLAND REEF	63	20	25.5	149	0.5	COLE ISLAND		20086S	CN	WH		149.008333	-20.425	COLE ISLAND REEF
20087	S	ANNE ISLAND REEF	10	20	25.5	149	1	ANN ISLETS		20087S	CN	WH		149.016667	-20.425	ANNE ISLAND REEF
20088	S	JESTER REEF	1	20	8.5	149	4	JESTER ROCK		20088S	CN	WH		149.066667	-20.141667	JESTER REEF
20089	S	DELORAINE REEF	63	20	9.5	149	4	DELORAINE ISLAND		20089S	CN	WH	I	149.066667	-20.158333	DELORAINE REEF
20090	A	LINDEMAN ISLAND REEF (NO 1)	10	20	26	149	2	LINDEMAN ISLAND A		20090A	CN	WH		149.033333	-20.433333	LINDEMAN ISLAND REEF (NO 1)
20090	B	LINDEMAN ISLAND REEF (NO 2)	10	20	27	149	1.5	LINDEMAN ISLAND B		20090B	CN	WH		149.025	-20.45	LINDEMAN ISLAND REEF (NO 2)
20090	C	LINDEMAN ISLAND REEF (NO 3)	120	20	27.5	149	2.5	LINDEMAN ISLAND C		20090C	CN	WH		149.041667	-20.458333	LINDEMAN ISLAND REEF (NO 3)
20090	D	LINDEMAN ISLAND REEF (NO 4)	10	20	26	149	2.5	LINDEMAN ISLAND D		20090D	CN	WH		149.041667	-20.433333	LINDEMAN ISLAND REEF (NO 4)
20091	S	BAYNHAM REEF	0	20	26.5	149	6	BAYNHAM ISLAND		20091S	CN	WH		149.1	-20.441667	BAYNHAM REEF
20092	S	SIDNEY REEF	10	20	27	149	0.5	SIDNEY ISLAND		20092S	CN	WH		149.008333	-20.45	SIDNEY REEF
20093	S	COMSTON REEF	63	20	28	149	6	COMSTON ISLAND		20093S	CN	WH		149.1	-20.466667	COMSTON REEF
20094	S	CHROME REEF	10	20	28.5	149	3.8	ORION SHOAL		20094S	CN	WH		149.063333	-20.475	CHROME REEF
20095	S	SEAFORTH REEF	10	20	28	149	2	SEAFORTH ISLAND		20095S	CN	WH	I	149.033333	-20.466667	Seaforth Island	1
20096	S	MANSELL REEF	63	20	28	149	7.5	MANSELL ISLAND		20096S	CN	WH		149.125	-20.466667	MANSELL REEF
[truncated: 1,400 more rows]
